# Supplementary material for: Mutant p53 induces Golgi tubulo-vesiculation driving a prometastatic secretome
Source: Nat Commun. 2020 Aug 7;11:3945. doi: 10.1038/s41467-020-17596-5 (PMC7414119; doi:10.1038/s41467-020-17596-5)
Supplement: Supplementary file 6 — Supplementary Data file1 [file 41467_2020_17596_MOESM6_ESM.xlsx]

## Sheet: go term BP
Category	Term	Count	%	PValue	Genes	List Total	Pop Hits	Pop Total	Fold Enrichment	Bonferroni	Benjamini	FDR
GOTERM_BP_DIRECT	GO:0006888~ER to Golgi vesicle-mediated transport	32	2.25035	4.21986e-07	ARFGAP3, SEC24B, SEC24A, VAPA, VAPB, BET1, LMAN1, TMED7, MIA3, COPB1, TMED10, SERPINA1, SEC23IP, SEC24D, NSF, SEC23A, STX5, SPTBN4, DCTN5, TMED9, COG3, HYOU1, COG5, CNIH2, CD59, RAB35, ARCN1, MCFD2, ARF4, TRAPPC4, TBC1D20, SEC23B	1221	160	16792	2.75053	0.00168778	0.00168778	0.000784256
GOTERM_BP_DIRECT	GO:0048208~COPII vesicle coating	18	1.26582	9.81092e-07	SEC23A, STX5, SEC24B, SEC24A, BET1, LMAN1, SCFD1, CNIH2, CD59, MCFD2, TRAPPC4, SEC13, TMED10, SERPINA1, SEC24D, TBC1D20, SEC23IP, NSF	1221	61	16792	4.05816	0.00391961	0.00196173	0.00182334
GOTERM_BP_DIRECT	GO:0036498~IRE1-mediated unfolded protein response	17	1.1955	3.02609e-06	PPP2R5B, PDIA6, PDIA5, SRPRB, EDEM1, SEC63, SSR1, HYOU1, DNAJB9, TSPYL2, SEC61B, GFPT1, FKBP14, HSPA5, DNAJC3, ASNA1, SERP1	1221	59	16792	3.96263	0.0120404	0.00402968	0.00562383
GOTERM_BP_DIRECT	GO:0015031~protein transport	53	3.72714	2.12202e-05	CHMP4C, RAB5C, CHMP5, ZMAT3, TSNAX, VPS52, GPR89B, SEH1L, NECAP2, RAB21, KDELR2, GOLT1B, RAB4A, RAB3IL1, STXBP1, STXBP2, PITPNM1, RAB18, ARCN1, COMMD1, ERC1, SERP1, FRAS1, SNAP29, BBS7, BET1, LMAN1, ARFGEF1, TMED7, MTM1, TRAM2, TMED4, MIA3, TMED5, SNX22, SNAP23, TRAM1, NMD3, EIF4ENIF1, GDI1, CUBN, RABIF, UNC119B, CD63, TMED9, COG5, SCFD1, HSP90B1, ARF1, RAB35, MCFD2, ARF4, YIPF5	1221	395	16792	1.84529	0.0814375	0.0210124	0.0394303
GOTERM_BP_DIRECT	GO:0034976~response to endoplasmic reticulum stress	17	1.1955	7.816e-05	P4HB, NRBF2, TMX3, DNAJC10, PDIA6, PDIA5, UBQLN1, HYOU1, TXNDC11, HSP90B1, ATP2A2, UFM1, TMEM33, TXNDC5, PPP1R15A, EIF2AK3, PIK3R1	1221	75	16792	3.11727	0.268667	0.0606596	0.14516
GOTERM_BP_DIRECT	GO:0006810~transport	46	3.23488	0.000114292	SLC5A2, ABCF2, ATP1B3, SLC6A2, PITPNA, CACNB1, XK, ABCA3, ACBD5, SLC7A6, SLC7A7, PEA15, TMED7, SLC25A20, ACBD3, TMED4, SYPL1, TMED5, SLC25A22, SLC35F2, SLC25A3, SLC25A29, TMED10, SLC35F5, CHRNA1, FYCO1, TM9SF2, SLC12A2, SLC33A1, G3BP1, G3BP2, TMED9, SLC10A2, TCTE3, BICD1, P2RX4, PITPNM1, SLC25A14, CNIH2, SLC7A1, SLC6A6, CACNA1H, TRAPPC4, ASNA1, SLC25A15, ABCC6	1221	348	16792	1.81788	0.36716	0.0734213	0.212198
GOTERM_BP_DIRECT	GO:0002474~antigen processing and presentation of peptide antigen via MHC class I	10	0.703235	0.000193638	SEC23A, HLA-H, SEC24B, SEC24A, SEC13, ERAP1, HLA-B, HLA-E, SEC24D, CANX	1221	30	16792	4.58422	0.539393	0.104832	0.359264
GOTERM_BP_DIRECT	GO:0006457~protein folding	28	1.96906	0.000252733	GRPEL1, PPIL1, TMX3, PDIA6, PDIA5, FKBP1A, LMAN1, HSCB, CANX, SACS, DNLZ, CCT6A, ST13, CCT7, PFDN2, TXNDC11, HSP90B1, CCT4, PPIA, TXNDC5, MLEC, PPIC, TBCC, FKBP14, SIL1, DNAJB2, GNB3, FKBP2	1221	180	16792	2.1393	0.636443	0.118806	0.468661
GOTERM_BP_DIRECT	GO:0030433~ER-associated ubiquitin-dependent protein catabolic process	14	0.984529	0.000305392	DERL2, DNAJC10, UBQLN1, EDEM2, EDEM1, STT3B, HSP90B1, SEC61B, DNAJB9, RNF103, DNAJB2, YOD1, HSPA5, AMFR	1221	60	16792	3.20895	0.705557	0.127028	0.566048
GOTERM_BP_DIRECT	GO:0050821~protein stabilization	23	1.61744	0.000315255	DVL3, ATP1B1, ATP1B3, STXBP1, ZSWIM7, DNLZ, CCT6A, DVL1, COG3, CCT7, USP27X, CDKN1A, GOLGA7, STX12, CCT4, GNAQ, TSC1, MORC3, RASSF1, HSPD1, TNIP2, WIZ, PIK3R1	1221	136	16792	2.32582	0.716959	0.118576	0.584278
GOTERM_BP_DIRECT	GO:0071456~cellular response to hypoxia	18	1.26582	0.000506915	VASN, DNMT3A, P4HB, CPEB2, SIRT4, ANKRD1, FOXO3, NPEPPS, UBQLN1, SIRT1, KCNK3, HYOU1, EIF4EBP1, HIF1A, VEGFA, BNIP3L, NKX3-1, NDRG1	1221	96	16792	2.57862	0.868625	0.168495	0.937913
GOTERM_BP_DIRECT	GO:0007030~Golgi organization	15	1.05485	0.000784816	ARL1, OPTN, LMAN1, TMED9, ARFGEF1, GAK, COG3, FBXW8, UBXN2B, GOLPH3L, SURF4, TMED10, ATP8B2, TBC1D20, SEC23IP	1221	74	16792	2.7877	0.95684	0.230415	1.44856
GOTERM_BP_DIRECT	GO:0098609~cell-cell adhesion	35	2.46132	0.00126615	VAPA, ZC3HAV1, CHMP5, VAPB, CHMP4B, EIF2A, BZW1, HNRNPK, PICALM, PAK2, ATIC, RPL34, NDRG1, HSPA5, CLINT1, TES, EHD4, VASN, STX5, S100P, RAN, CBL, SLC3A2, ARFIP1, FLNB, ELMO2, ANXA2, PRDX6, UBFD1, TACSTD2, SDCBP, TMPO, ERC1, RAB10, EPN2	1221	271	16792	1.77617	0.993728	0.323027	2.32712
GOTERM_BP_DIRECT	GO:0043123~positive regulation of I-kappaB kinase/NF-kappaB signaling	24	1.68776	0.0013816	LTBR, MTDH, ZC3HAV1, VAPA, GOLT1B, NDFIP1, PPM1A, NDFIP2, UBE2V1, FKBP1A, TERF2IP, S100A13, LGALS9, CTNNB1, ANKRD17, GPR89B, TRIM5, TMED4, ATP2C1, RIPK1, TNFRSF19, PELI2, BRD4, TNIP2	1221	161	16792	2.05009	0.996051	0.32653	2.53674
GOTERM_BP_DIRECT	GO:0061419~positive regulation of transcription from RNA polymerase II promoter in response to hypoxia	4	0.281294	0.00144732	NOTCH1, HIF1A, VEGFA, RBPJ	1221	4	16792	13.7527	0.996966	0.320584	2.65588
GOTERM_BP_DIRECT	GO:0043161~proteasome-mediated ubiquitin-dependent protein catabolic process	28	1.96906	0.00165985	MAEA, RAD23A, BTRC, ANAPC10, CDC34, CTNNB1, UBE2D3, TRIM9, UBXN2B, BTBD1, RNF38, PSMD7, FBXO45, PSMD8, BUB3, AXIN1, TOPORS, CDC26, KCTD5, SIRT1, PSMD14, ATXN3, CUL4A, PSMD12, PSMD10, UBE2W, KCTD13, UBE2E1	1221	203	16792	1.89692	0.998706	0.340069	3.04022
GOTERM_BP_DIRECT	GO:0006890~retrograde vesicle-mediated transport, Golgi to ER	15	1.05485	0.00220045	KDELR2, ARFGAP3, KIF3A, TMED9, COG3, TMED7, SCFD1, COPB1, KIFAP3, GOLPH3L, ARCN1, ARF4, SURF4, TMED10, NSF	1221	82	16792	2.51573	0.999852	0.404713	4.01135
GOTERM_BP_DIRECT	GO:0006974~cellular response to DNA damage stimulus	28	1.96906	0.00236452	APLF, ZMAT3, FOXO1, BRSK1, MAPKAPK2, ZBTB38, IMMP2L, USP10, BRD4, FBXO45, CBL, SIRT4, TOPORS, SIRT1, ATMIN, ATM, RAD50, TANK, CDKN1A, CUL4A, PHF1, RASSF1, CDKN2AIP, IRF7, BRE, PPP1R15A, RAD17, UBE2E2	1221	208	16792	1.85132	0.999923	0.409311	4.30427
GOTERM_BP_DIRECT	GO:0061314~Notch signaling involved in heart development	5	0.351617	0.00259703	NOTCH2, NOTCH1, HEY1, HEY2, RBPJ	1221	9	16792	7.64037	0.99997	0.421817	4.71792
GOTERM_BP_DIRECT	GO:0017148~negative regulation of translation	12	0.843882	0.00272635	EIF4ENIF1, TSC1, ANG, CPEB3, RBM4, IREB2, EPRS, EIF2AK3, CAPRIN1, TOB1, CAPRIN2, PURA	1221	58	16792	2.84538	0.999982	0.420984	4.94726
