# Supplementary material for: Mutant p53 induces Golgi tubulo-vesiculation driving a prometastatic secretome
Source: Nat Commun. 2020 Aug 7;11:3945. doi: 10.1038/s41467-020-17596-5 (PMC7414119; doi:10.1038/s41467-020-17596-5)
Supplement: Supplementary file 7 — Supplementary Data file 2 [file 41467_2020_17596_MOESM7_ESM.xlsx]

## Sheet: differentially secreted protein
Gene names	sip53/CTRL		sip53+miR-30d/CTRL		sip53+miR-30d/sip53
	-log(p-value)	log2(ratio)	-log(p-value)	log2(ratio)	-log(p-value)	log2(ratio)
FREM2	5.40994	-5.65044	3.41729	-1.17312	5.03327	4.47732
LAMB3	4.81433	-5.43492	2.60154	-1.9724	3.59754	3.46252
SEMA3C	4.80034	-5.12599	4.26696	-2.31555	3.31941	2.81044
SUSD5	2.61623	-4.26475	1.90383	-0.975014	2.01045	3.28974
ESAM	2.83272	-4.16617	0.0412828	-0.0258408	2.90084	4.14033
LTBP3	4.35354	-4.13778	1.915	-1.23162	4.74403	2.90616
BCAM	4.12747	-3.98502	5.18513	-1.0071	3.44486	2.97793
IGFBP6	6.79483	-3.89166	2.821	-0.954582	5.4043	2.93707
TFPI	2.63461	-3.816	3.14784	-1.3292	1.77062	2.4868
IFI30	1.73922	-3.69136	1.81554	-0.407009	1.54014	3.28435
ADAM15	3.75138	-3.65329	2.0978	-0.581009	3.38016	3.07228
SRPX2	4.05478	-3.50669	0.321419	-0.27856	7.11727	3.22813
MXRA8	5.99611	-3.4103	0.306335	-0.0925279	5.48518	3.31777
COL6A2	3.84435	-3.36162	1.18797	-0.87654	5.89452	2.48508
METRNL	3.39213	-3.20122	2.60865	-0.591437	2.9016	2.60978
CSPG4	2.28399	-3.19891	3.25274	-1.3421	1.37759	1.8568
CHPF	2.99439	-3.17126	2.35275	-0.994894	2.27944	2.17637
hCG_1999928;PPT2	4.21342	-3.14038	0.482238	-0.122442	4.12253	3.01794
LAMC2	6.27597	-3.12248	3.39451	-1.56828	3.92202	1.55421
LEPRE1	3.42474	-3.10662	3.62482	-0.594985	2.94826	2.51163
PAPL	5.17166	-3.07992	1.43899	-0.645391	4.41212	2.43453
DNAJB11	5.25808	-3.05189	4.73796	-2.19908	2.13066	0.852817
DDR1	2.72518	-3.03576	0.640801	-0.367552	2.61464	2.6682
TOR1B	6.18504	-3.029	3.01362	-0.77778	5.93453	2.25122
LIPH	2.77127	-3.02884	2.35607	-0.702964	2.27468	2.32588
QPCT	5.28861	-2.99316	3.62847	-1.10618	4.51876	1.88697
SEMA3B	4.77319	-2.97369	0.110611	-0.0711565	8.33688	2.90254
ADAMTS15	4.14435	-2.97356	0.413503	-0.318491	5.22113	2.65507
HLA-C	1.29363	-2.8941	0.160495	-0.0604305	1.25495	2.83367
ITGA5	3.94204	-2.87229	0.0752776	0.0499644	4.66662	2.92225
PTK7	5.54421	-2.85999	3.66886	-1.0552	4.40345	1.80478
PDGFRB	4.03165	-2.83846	2.67718	-1.2886	3.61941	1.54986
OAF	3.96678	-2.80099	1.12424	-0.966837	2.31988	1.83415
LTBP4	2.42969	-2.77428	2.32772	-1.23913	1.50319	1.53515
PODXL2	2.54854	-2.74854	0.632875	0.227435	2.79281	2.97597
MGAT5	3.35444	-2.7308	2.07305	-0.915864	2.77033	1.81493
MICA	5.52162	-2.72672	2.48818	-0.633502	4.67084	2.09321
CA12	2.74413	-2.71573	1.38292	-0.746304	2.2236	1.96943
CHST14	4.13063	-2.70623	2.80999	-0.770231	3.53038	1.936
ECM1	4.15037	-2.66077	3.85484	-1.71228	1.66489	0.948494
MAMDC2	3.09169	-2.64249	0.558081	0.160541	3.13199	2.80303
PTPRU	4.74986	-2.60411	0.0553687	-0.0296507	5.54228	2.57445
EFNA5	2.74308	-2.58402	2.47589	-0.981901	1.83002	1.60212
XYLT2	3.93553	-2.5743	2.40779	-0.923416	2.71097	1.65089
TWSG1	2.9487	-2.5737	0.996075	0.675076	4.16766	3.24878
GOLM1	5.84131	-2.57046	6.29961	-1.77463	3.32087	0.79583
PDGFD	2.5552	-2.56201	2.43727	-1.29583	1.47823	1.26617
ST8SIA4	2.59534	-2.50356	3.20867	-1.23898	1.38146	1.26457
ACBD3	3.04343	-2.47261	1.21877	-0.505703	2.61285	1.96691
PTPRG	5.54279	-2.46352	1.76042	-0.459689	4.85666	2.00383
PCDH1	4.93668	-2.43781	2.59533	-0.930318	3.14145	1.5075
COL4A2	4.72274	-2.36588	2.07202	-0.713346	5.68207	1.65253
MYDGF	1.05969	-2.36539	0.182496	0.217885	1.11198	2.58328
MANBA	4.99559	-2.33051	2.96131	-0.637311	4.22387	1.6932
MRC2	3.08505	-2.31871	0.225223	0.115406	3.47439	2.43411
FSTL1	4.838	-2.30074	3.43893	-1.20566	3.27856	1.09508
COL13A1	5.75142	-2.28547	2.18416	-0.918803	2.75377	1.36667
NOMO1;NOMO2;NOMO3	3.6755	-2.25261	2.73436	-1.06933	2.6295	1.18328
FAM20B	6.21373	-2.23131	1.18772	-0.586517	3.06587	1.6448
TMEM132A	6.21125	-2.22698	3.66131	-0.834281	6.83146	1.3927
GALNT6	4.06808	-2.2153	1.82732	-0.730964	3.81095	1.48434
ECE1	5.1103	-2.20932	1.3659	-0.454093	4.33443	1.75523
IL11	2.05097	-2.20925	0.309349	-0.286192	2.33191	1.92306
PVR	3.19637	-2.20867	1.57713	-0.796002	1.88232	1.41267
CRTAP	4.45348	-2.19206	3.05367	-0.932129	3.58665	1.25993
TXNDC15	2.567	-2.1754	1.19603	0.947362	4.3139	3.12276
RGMB	2.76809	-2.1702	0.0997767	0.0813532	3.48485	2.25155
PROS1	4.67823	-2.15269	1.35071	-0.464186	6.45144	1.6885
THBS2	4.58033	-2.14619	3.66767	-1.13738	3.30629	1.00882
ENPP1	5.8428	-2.12191	4.95764	-1.79417	1.704	0.327746
PCDHGC3	1.56183	-2.11432	0.828173	-0.263834	1.35621	1.85048
PRNP	2.25954	-2.10056	0.839764	-0.506	1.81481	1.59456
LRP1	4.46383	-2.08808	2.53863	-0.389256	4.01923	1.69882
ADAM9	5.61158	-2.08376	3.22412	-1.55131	1.11631	0.532454
HLA-B	2.00092	-2.0733	0.55243	0.358873	2.50836	2.43217
RAB14	1.36172	-2.06693	0.344151	-0.190125	1.23747	1.8768
POMGNT1	4.02581	-2.03797	2.55748	-0.602087	3.24912	1.43588
NEO1	3.30432	-2.0354	0.329823	-0.129079	3.21663	1.90632
SEMA6B	4.42118	-2.01708	3.41781	-1.40037	1.7708	0.616708
TINAGL1	5.1607	-2.01414	5.21981	-0.580502	4.24889	1.43364
COL5A1	5.26202	-1.99894	0.390886	-0.12178	7.90823	1.87716
PLOD1	3.42858	-1.99873	2.47436	-0.928578	2.48898	1.07015
GAA	4.53069	-1.97103	0.867061	-0.302437	4.26852	1.66859
PCDHB11	3.91491	-1.95276	1.9979	-0.717257	2.54322	1.2355
NDST2	2.473	-1.94856	1.94857	-1.10437	1.44992	0.844188
ICAM2	2.10143	-1.94579	1.84353	-0.726334	1.28054	1.21946
FGFR1	3.59882	-1.9426	1.84472	-0.520576	3.00158	1.42203
FUT11	4.70578	-1.94219	1.16864	-0.453983	4.48914	1.4882
COL7A1	4.94166	-1.93502	3.76161	-1.23951	3.65832	0.695509
ADAM8	3.694	-1.93425	3.52226	-0.957536	1.97717	0.976713
PVRL2	3.31674	-1.93092	1.08852	-0.36621	2.75519	1.56471
CLSTN3	5.69565	-1.92464	2.53254	-0.838902	2.85288	1.08574
VASN	4.10103	-1.91328	1.05179	-0.328527	3.82778	1.58476
LAMA5	5.10218	-1.9041	4.96458	-1.06117	3.38761	0.842927
PTPRJ	3.02822	-1.8941	3.7319	-1.23849	1.2066	0.655615
EXT2	6.09941	-1.88867	3.4	-0.656059	5.01205	1.23262
GAS6	3.44924	-1.88798	0.769187	-0.175981	3.15335	1.71199
CLU	4.35148	-1.86943	4.3679	-0.876653	2.97771	0.992775
EXT1	5.41912	-1.86415	3.34809	-0.901474	4.83708	0.962672
PRCP	5.34532	-1.86195	3.22427	-0.846459	3.80944	1.0155
FUT8	2.24027	-1.86187	1.23125	-0.538843	1.69441	1.32303
SPINT1	2.70977	-1.85278	1.2706	-0.7512	1.32669	1.10158
LIPG	4.00466	-1.8258	2.33355	-0.716558	3.70625	1.10925
B3GNT2	3.32726	-1.81728	3.08484	-1.48862	1.29562	0.328659
SEZ6L2	2.41785	-1.81477	1.0505	-0.506206	1.90623	1.30856
CLEC11A	1.96561	-1.80631	0.154687	0.136107	1.84477	1.94241
HS3ST1	4.53203	-1.79645	2.1785	-0.478024	3.81321	1.31842
SDC4	2.92439	-1.78633	2.08204	-0.880595	1.83396	0.905732
COL4A1	1.45021	-1.779	0.853772	0.901823	3.27737	2.68082
RECK	3.36199	-1.77751	1.46699	-0.757669	1.4926	1.01984
NAGLU	2.3655	-1.76512	0.559399	-0.116796	2.22663	1.64832
MOGS	4.54457	-1.76171	2.62884	-0.932185	2.07485	0.829525
TENM3	2.50262	-1.75433	2.10901	-0.840036	1.25524	0.914292
CHST11	4.5443	-1.75071	2.41686	-0.560721	4.18678	1.18999
FAT4	2.2082	-1.75064	0.240135	0.131687	2.42947	1.88233
VWA1	4.11268	-1.74742	2.20244	-0.208253	3.80865	1.53917
SLIT2	3.8522	-1.72925	5.11924	-0.691234	2.65991	1.03801
TIMP1	3.53277	-1.72817	3.07933	-0.959245	2.14466	0.768925
PCDHGB1	3.55598	-1.70806	0.171603	0.0828276	4.19106	1.79088
FN1	6.58597	-1.70583	6.03249	-1.28237	3.48364	0.423467
SEMA3A	3.2855	-1.69089	3.33605	-1.19409	1.33623	0.496801
CHST3	3.5439	-1.68398	0.0847026	-0.0396094	4.26287	1.64438
KAL1	3.81969	-1.65962	0.127552	0.0570455	4.19665	1.71666
EPHA4	4.20809	-1.65637	0.867228	-0.274932	3.9094	1.38144
ANXA3	5.61097	-1.64815	4.09266	-0.693342	5.1389	0.954812
MGAT1	1.91885	-1.64026	0.000795554	-0.000686646	2.28826	1.63957
MAN2B2	4.36757	-1.61991	0.194316	0.0565009	4.01828	1.67641
AMIGO2	3.76448	-1.61033	1.27493	-0.353776	3.09258	1.25655
EPHB2	2.694	-1.60732	3.0022	-0.75331	1.60271	0.854007
CADM4	4.62312	-1.60069	1.38049	-0.431024	4.01945	1.16966
AXL	3.07079	-1.6005	1.67602	-0.623508	1.67899	0.976988
CD44	2.16685	-1.5965	1.84622	-0.636213	1.21067	0.960292
ATRN	3.4512	-1.59588	1.89108	-0.840875	2.99143	0.755008
TIE1	2.1004	-1.5901	0.39276	-0.222599	2.01437	1.3675
LRP5	1.64714	-1.57294	1.29305	-0.352164	1.28008	1.22077
PCOLCE2	3.70411	-1.57034	1.79276	-0.396382	2.86688	1.17395
CDH4	3.00595	-1.55067	1.16694	-0.468792	2.38285	1.08188
THBS1	6.93474	-1.54012	4.8364	-0.619975	6.89952	0.920149
ANGPTL2	1.78579	-1.52189	0.047714	0.0418706	2.04471	1.56376
FMOD	2.85085	-1.52061	1.72053	-0.254844	2.48213	1.26576
AGRN	4.60671	-1.51961	2.05717	-0.390259	4.85123	1.12935
PLAU	3.73012	-1.51683	1.55419	-0.537128	6.15775	0.9797
LTBP1	4.21064	-1.50629	3.68421	-0.968899	1.95501	0.537388
MEGF8	2.60613	-1.50035	1.42563	-0.74565	1.70663	0.754701
LDLR	3.68536	-1.48191	2.55521	0.303493	4.23801	1.7854
DCPS	3.10772	-1.47194	0.0358421	-0.0176439	3.01811	1.4543
CD276	1.71349	-1.46899	1.33869	-0.54137	1.10563	0.927615
HLA-A	5.4592	-1.46735	1.73562	-0.408058	3.58709	1.05929
NRP2	3.44558	-1.46204	1.68972	-0.262592	2.85592	1.19945
SEMA4B	3.97005	-1.44601	0.0563274	-0.0184655	4.6314	1.42755
EIF6	3.20885	-1.43502	0.642426	-0.322736	1.87824	1.11228
COL6A1	6.81382	-1.42832	5.083	-0.630981	5.61122	0.797342
APEH	3.64247	-1.42819	0.0767495	-0.0320115	3.3333	1.39618
PLXDC2	2.99155	-1.42548	0.329737	-0.102524	3.03452	1.32296
OLFML2A	2.62498	-1.40723	1.21546	-0.631221	2.37399	0.776005
STC1	2.64914	-1.40323	0.473284	-0.286049	2.84774	1.11718
ROBO2	2.53482	-1.40071	2.07273	-0.524815	1.59765	0.875899
PROCR	1.42118	-1.40023	0.16183	-0.23275	1.52021	1.16748
PDGFC	2.44631	-1.39972	0.118083	-0.0392776	2.47492	1.36045
GBA	6.10755	-1.39536	5.02241	-0.637876	4.74196	0.757481
B4GAT1	2.79975	-1.38872	0.213306	-0.075624	2.63576	1.3131
PXDN	5.70446	-1.38362	3.27576	-0.537344	6.74681	0.846278
MBTPS1	4.96854	-1.38212	2.97753	-0.996747	1.41135	0.385374
GALNS	3.08241	-1.35488	0.381758	0.0829129	3.3834	1.43779
MCAM	2.54342	-1.32889	0.415083	0.104948	2.65331	1.43384
LAMB1	3.87173	-1.32522	3.65835	-1.04486	1.49778	0.280367
FAT1	4.54143	-1.32046	2.00342	-0.474167	4.9621	0.846292
TPP1	3.2983	-1.32024	0.497045	0.157094	4.1906	1.47733
BMP1	4.41907	-1.31523	2.04602	-0.674526	2.04877	0.640703
LAMC1	4.07021	-1.31431	4.07936	-0.661282	2.73979	0.653027
SGCE	4.05782	-1.31332	0.770087	0.232864	5.48563	1.54619
BTD	2.7912	-1.30998	3.11424	-0.743712	1.15851	0.56627
PCDHB2	2.30871	-1.30869	0.708925	-0.362573	1.87094	0.946118
CANT1	4.14546	-1.29707	2.53989	-0.621255	4.20183	0.675815
COL18A1	3.11383	-1.29219	0.72054	0.179254	3.72081	1.47145
FUCA2	3.80943	-1.28875	1.46016	-0.439456	4.15168	0.849295
L1CAM	5.65304	-1.284	1.82989	-0.203902	4.76943	1.0801
IDS	2.28631	-1.28338	0.424543	0.216498	2.45408	1.49987
SEMA4C	3.57108	-1.27265	0.881651	0.407857	3.91594	1.68051
APLP2	4.23538	-1.26701	0.00211491	-0.000492573	4.59184	1.26652
BMP4	4.09929	-1.25237	2.71408	0.510614	4.93391	1.76298
GALNT4;POC1B-GALNT4	3.2212	-1.2321	1.28449	-0.553064	1.56398	0.679034
MAN1A1	3.58718	-1.22074	1.4611	-0.651608	1.49662	0.569136
LGMN	4.859	-1.22065	1.97561	-0.4813	3.18354	0.739346
KRT37;KRT38	1.66009	-1.20912	0.880361	-0.261377	1.32238	0.947746
CPD	1.54927	-1.20536	0.0720455	0.068862	2.58659	1.27422
MGAT4B	2.09373	-1.18314	0.0466225	0.0491033	2.53205	1.23225
B4GALT1	2.18912	-1.17533	0.0236623	0.019197	5.00075	1.19453
CTGF	3.41395	-1.17235	1.34375	0.613222	3.47754	1.78557
GLA	3.64381	-1.15492	0.555845	-0.176292	3.88854	0.978633
TGFB1	3.76835	-1.15478	1.24354	-0.293105	4.31924	0.86167
LAMB2	6.48197	-1.14942	4.85671	-0.754031	3.13494	0.395389
PFAS	3.92725	-1.13569	2.38443	0.641007	5.63422	1.7767
NLGN1	1.79725	-1.13348	0.532842	-0.293692	1.52939	0.839788
RTN4RL2	3.02512	-1.13187	3.77757	-0.691046	1.23691	0.440822
PTPRF	3.13474	-1.12566	0.635469	0.202666	4.81348	1.32833
BID	1.23934	-1.12466	0.186784	0.120311	1.50377	1.24497
ITGAV	1.62831	-1.1244	0.162111	-0.0999532	1.36957	1.02445
HSPG2	4.70017	-1.1244	1.8409	-0.225625	4.17674	0.898772
PCSK1N	3.3363	-1.12252	3.00107	1.16671	5.46742	2.28924
PLXNB2	3.31905	-1.10764	1.66762	-0.434856	2.60625	0.672784
ATP6AP1	3.79912	-1.09979	0.018133	0.00998449	2.8793	1.10978
PRSS23	2.27902	-1.09901	0.448561	-0.280614	2.13196	0.818395
COL6A3	2.85615	-1.09738	0.410381	0.154037	3.20384	1.25142
FRAS1	3.92555	-1.09721	0.677888	-0.148394	4.73059	0.948812
CTSF	3.89653	-1.08897	0.417527	-0.0837464	4.19506	1.00522
COPB2	2.25516	-1.08786	2.35202	-0.509367	1.25715	0.578496
MET	4.12779	-1.08461	3.27529	-0.717307	1.83641	0.367303
IGF2R	1.85328	-1.06999	0.688758	-0.380133	2.18433	0.689861
SMPD1	2.08531	-1.05235	0.227675	0.0841374	2.13715	1.13648
SCG2	2.42134	-1.03399	0.25607	0.169685	2.40995	1.20368
IGFBP4	1.53173	-1.02895	2.63151	-1.71579	1.37854	-0.686831
CPQ	2.94819	-1.00891	0.0583218	-0.0346265	2.01138	0.974286
ANGPTL4	1.94519	-1.00789	1.02174	0.350562	3.0062	1.35845
TCN1	1.23717	-1.00444	0.982919	0.833269	2.37731	1.83771
TNC	3.28834	-0.986516	1.74444	-0.306939	2.81046	0.679577
PLTP	2.25596	-0.986256	1.04859	-0.298122	1.64278	0.688134
DPP7	1.85441	-0.975797	0.99008	0.374814	2.45251	1.35061
LGALS3	3.61177	-0.947526	2.08817	-0.556317	1.72681	0.391209
FAP	1.37757	-0.942921	0.297974	0.267975	1.83766	1.2109
EML2	3.47759	-0.937359	1.80493	0.232492	3.94728	1.16985
LOXL4	1.69665	-0.929074	1.20301	0.332265	2.47395	1.26134
B2M	1.78091	-0.918559	2.4996	-1.69145	1.37712	-0.772891
CLSTN1	5.94951	-0.916876	2.75749	-0.256819	4.95887	0.660057
ITM2B	1.55303	-0.91206	0.221005	-0.0458636	1.50789	0.866197
FUCA1	2.44179	-0.905989	4.19206	-1.36607	1.22909	-0.460083
NRP1	3.42898	-0.898364	2.84946	-0.558238	1.72595	0.340126
TGOLN2	3.00725	-0.879296	0.0609837	-0.0160432	2.72603	0.863253
HSPA13	3.8567	-0.878373	0.0509691	-0.0132403	4.71677	0.865132
IGFBPL1	1.85082	-0.872532	0.507737	0.181305	2.21928	1.05384
CFH	5.04223	-0.850332	2.94082	-0.436485	2.43087	0.413847
SERPINE1	2.54049	-0.834636	4.98176	-2.04032	2.84983	-1.20568
CNTNAP3;CNTNAP3B	2.30866	-0.833073	1.02732	-0.264251	1.6243	0.568821
MAN2B1	2.52572	-0.832125	3.93527	0.490867	3.60292	1.32299
LPHN2;ADGRL2	2.67466	-0.820178	0.371986	0.119509	3.83974	0.939687
PTPRK	3.44114	-0.817802	0.581575	-0.106197	3.81918	0.711605
MFGE8	2.50209	-0.81584	0.783917	0.254887	2.922	1.07073
CNTN1	1.1643	-0.814488	0.239383	0.183953	1.1976	0.998441
GALNT10	3.03512	-0.813397	2.45819	-0.317794	2.13839	0.495603
MMP11	2.90487	-0.797555	1.1914	0.31682	3.2659	1.11437
IL1RAP	1.4769	-0.79285	0.321528	0.100199	1.8253	0.893048
EFEMP1	3.37526	-0.792375	1.7305	0.169512	4.01193	0.961887
CRK	3.19989	-0.791953	1.43592	0.318584	6.11111	1.11054
CTSZ	2.94449	-0.783714	3.44049	0.594085	4.16324	1.3778
PAM	3.21586	-0.774621	1.6603	-0.373208	3.34015	0.401413
EPHB4	3.12241	-0.77056	0.620746	-0.193148	2.01243	0.577413
ADAM10	2.95289	-0.766104	1.9831	-0.421719	1.15956	0.344385
ATP6AP2	4.01583	-0.758996	0.364011	-0.0665555	5.05849	0.69244
FAM3C	2.21652	-0.749884	1.11933	0.276196	3.34938	1.02608
PCDH18	1.33651	-0.745984	0.887747	0.450588	2.07472	1.19657
APP	2.6805	-0.745179	0.161804	-0.0680232	3.45998	0.677155
G3BP1	3.48083	-0.740262	2.66241	-0.388155	1.64352	0.352107
LYZ	1.39436	-0.738289	3.18247	-1.79886	1.74082	-1.06057
FBN1	1.79848	-0.722794	0.583359	-0.246654	1.8035	0.47614
B4GALT5	1.08349	-0.713921	0.191255	-0.0914168	1.12428	0.622504
CHID1	1.85355	-0.701212	1.0314	-0.247592	1.29055	0.453619
MINPP1	3.12431	-0.699021	4.05639	-1.12036	1.80292	-0.421341
ERP44	1.57143	-0.695008	1.06521	0.266809	2.18512	0.961817
GPC1	2.8044	-0.6752	2.47022	-0.33062	1.41394	0.34458
RNH1	1.85208	-0.668671	0.319598	-0.12947	2.57083	0.539201
NOG	1.57459	-0.667835	0.554769	-0.226014	1.76436	0.441821
EFTUD2	3.61692	-0.660133	0.292425	0.0795207	3.02369	0.739654
B3GNT7	1.99245	-0.658129	0.35639	0.160899	3.38245	0.819028
ROBO1	4.49453	-0.654077	0.507309	0.0813823	4.23443	0.735459
PPT1	2.08986	-0.634955	0.857188	0.159272	2.82414	0.794227
HTRA1	1.45551	-0.632982	0.204699	0.106663	2.06748	0.739645
CPA4	2.09514	-0.614425	2.43946	0.739499	6.1714	1.35392
PSME3	3.39216	-0.610404	1.51659	-0.289728	2.46171	0.320677
CTSC	3.96935	-0.605503	1.19369	0.289096	3.49732	0.894599
P4HB	2.18933	-0.558	0.312615	-0.155896	1.32897	0.402104
RBBP9	1.78342	-0.546979	0.445251	0.190286	2.15452	0.737265
AGT	2.16082	-0.528046	3.16675	-0.983683	2.0211	-0.455637
PSMB6	2.35459	-0.521247	0.046238	-0.0160069	2.1434	0.50524
TNFRSF11B	1.21717	-0.521064	3.72223	1.86668	6.09995	2.38774
LFNG	1.63769	-0.515055	0.292053	-0.122794	2.75518	0.392262
PSPH	1.38633	-0.508643	2.63416	0.648601	2.94026	1.15724
DSC2	1.94349	-0.507869	2.64352	0.80596	3.15988	1.31383
HEXA	3.36306	-0.507699	0.521539	-0.084703	3.90357	0.422997
MAPK14	1.19995	-0.495776	0.0311356	-0.0122881	1.16199	0.483488
B3GAT3	3.07487	-0.464128	0.00870592	0.00403357	1.64119	0.468161
NUDT19	1.28058	-0.454545	0.0108366	-0.00523949	1.32783	0.449306
HEXB	3.39668	-0.454508	1.42935	-0.216444	1.37316	0.238064
SEMA7A	2.92112	-0.447279	2.85732	0.622281	4.4898	1.06956
MAT2B	1.81533	-0.446435	0.456558	-0.112846	1.46816	0.333589
ITGA6	2.47354	-0.4357	5.0136	-0.97153	2.69456	-0.53583
ANXA2;ANXA2P2	1.49498	-0.425617	4.4314	-0.789105	1.36335	-0.363488
CDH11	1.37227	-0.422171	0.162402	-0.0450215	1.50255	0.37715
GALNT5	1.39446	-0.420022	0.358689	-0.107728	1.36917	0.312294
COPE	1.20519	-0.406273	0.0232219	-0.010397	1.93466	0.395876
PPM1F	1.20464	-0.380764	1.15997	0.253143	2.13988	0.633908
PGLS	1.86892	-0.355448	1.9243	0.295884	3.40565	0.651332
UBQLN1	1.58856	-0.326568	0.514746	0.0656362	1.81346	0.392204
IDUA	2.14246	-0.313949	1.69287	0.274477	3.3363	0.588426
LAMA4	1.72314	-0.29751	1.93064	0.406226	3.78066	0.703736
TGFBR3	1.05394	-0.293941	2.85822	0.759367	4.17036	1.05331
PCSK9	1.49149	-0.286734	0.682141	0.135757	2.6555	0.422491
DDB1	1.43285	-0.255012	0.0956136	-0.0186572	1.24842	0.236355
ADAMTS1	1.39315	-0.253916	0.566126	0.119801	1.7846	0.373717
MAPK1	1.1339	-0.251404	0.487988	0.136672	1.46981	0.388076
ERAP1	1.57704	-0.214541	1.07025	0.226784	2.53613	0.441325
PLBD2	1.15532	0.216014	3.5903	0.674769	3.22854	0.458755
EIF3B	1.14246	0.254997	0.0403535	-0.0134759	3.14716	-0.268473
IPO5	2.01078	0.259854	1.26455	0.119392	1.16819	-0.140462
STIP1	1.07061	0.281216	0.201574	0.0560403	1.26222	-0.225176
NUDC	1.44132	0.304184	0.796359	-0.155573	3.50171	-0.459758
EIF3C;EIF3CL	1.06975	0.30477	0.312939	-0.0782747	1.4328	-0.383044
PNP	2.34807	0.309609	0.793988	0.129197	1.82585	-0.180412
TCEB1	1.26503	0.3108	0.1092	-0.0512366	1.33031	-0.362037
MAGOHB	2.19118	0.313989	0.126929	0.0232315	2.4507	-0.290757
EIF3A	1.80475	0.316612	1.1008	0.175072	1.35076	-0.14154
GDI2	1.92126	0.322587	0.339409	-0.0722661	1.87301	-0.394854
ADSL	1.36002	0.328291	0.223603	-0.0654583	2.49561	-0.39375
NUDCD1	1.55302	0.330515	0.473261	-0.129611	2.8266	-0.460126
RAD23B	3.27657	0.334978	0.476943	0.0609074	2.98759	-0.274071
GNE	2.36079	0.336627	2.85649	0.578306	1.10795	0.241679
PGM2	1.46714	0.339142	0.10375	0.0394988	1.97197	-0.299644
SMYD5	2.26979	0.346591	2.62452	-0.655395	3.69471	-1.00199
COL1A1	1.41272	0.347273	0.0202507	-0.0108476	1.21692	-0.35812
NAMPT	1.24906	0.36045	0.130273	-0.0437264	2.1654	-0.404177
IMPDH2	1.16133	0.366428	0.016828	-0.00839138	1.55954	-0.374819
PSMB5	2.25402	0.374881	0.528047	-0.109915	3.12365	-0.484797
CFL2	1.98661	0.397492	0.201031	0.0602822	1.53477	-0.33721
PSMD13	1.82526	0.39856	0.145396	0.0469155	1.25295	-0.351645
NAGK	1.51792	0.399247	3.82253	0.667245	1.13615	0.267998
YWHAB	1.99284	0.402559	0.51357	0.11596	1.93568	-0.286599
SSRP1	1.56411	0.417749	0.786007	-0.172502	2.58078	-0.590251
HSPA4	1.78724	0.417969	1.19333	0.252404	1.28438	-0.165565
ACLY	1.80572	0.422617	0.738528	0.197349	2.14755	-0.225268
HK1	2.3903	0.424747	0.481145	-0.159012	1.96549	-0.583759
WARS	1.30191	0.43301	0.358357	-0.115963	2.14116	-0.548973
DHX15	3.04704	0.434524	1.41093	0.226332	1.46708	-0.208191
SIL1	3.39679	0.438896	3.57083	0.248384	1.60855	-0.190512
PPP2R4;DKFZp781M17165	1.47134	0.442027	0.763488	-0.210565	2.12826	-0.652592
TARS	2.50234	0.44285	1.55346	0.181741	2.00952	-0.261108
CAT	3.4533	0.457302	0.127566	0.0602694	1.21599	-0.397032
PPA1	2.98783	0.46403	0.237426	-0.0315938	3.74495	-0.495624
CLIC4	1.74508	0.46945	0.0441143	0.0133262	1.83986	-0.456123
PLS3	2.26361	0.469934	0.322421	0.0667901	1.70561	-0.403144
PCMT1	1.82505	0.471005	1.93683	-0.316515	3.33361	-0.78752
SERBP1	2.51667	0.473241	1.0928	-0.224531	2.60066	-0.697772
NCL	1.47336	0.475723	1.01174	-0.308428	3.40604	-0.784151
GPI	2.56564	0.484481	1.45281	0.214266	1.91337	-0.270215
SRSF1	1.07967	0.485763	0.093037	-0.0512605	2.00177	-0.537024
LOX	1.58728	0.490647	0.312785	-0.150279	1.98525	-0.640926
KPNA3	1.73047	0.493965	1.67812	-0.3714	2.61906	-0.865365
EEF1A1;EEF1A1P5	2.98669	0.505684	0.947375	0.148449	3.91457	-0.357235
FAM49B	2.36253	0.507958	0.221226	-0.0632505	2.26544	-0.571208
PDLIM5	2.01132	0.509474	0.163499	-0.0590615	2.16232	-0.568535
GSTO1	1.71359	0.520466	0.00980848	-0.00459623	2.74422	-0.525062
PSMA7	2.12089	0.521833	0.14848	0.0653863	1.54055	-0.456447
TXNL1	2.46782	0.527309	0.355885	-0.0870414	2.19864	-0.61435
UBB;RPS27A;UBA52;UBC;UBBP4	1.5129	0.527741	1.48993	-0.230757	2.36462	-0.758498
GNPDA1	1.81011	0.52874	0.132928	-0.0313797	1.6946	-0.56012
LDHB	1.80853	0.531424	0.257724	0.0699534	1.39652	-0.461471
MARCKS	1.20149	0.533763	0.00703914	0.00313902	1.27768	-0.530624
PSMC3	1.52216	0.536122	0.403424	0.0867786	1.39466	-0.449343
PSMD12	1.38912	0.538205	0.00130547	-0.000749111	1.45074	-0.538954
SLC7A5	1.65041	0.542039	1.47001	-0.593088	3.74151	-1.13513
SERPINH1	3.22868	0.544555	0.509072	0.108442	2.43658	-0.436113
HSPA8	1.98443	0.544642	1.07259	-0.183504	2.98033	-0.728146
KTN1	1.70398	0.547705	2.31921	-0.859222	3.44537	-1.40693
PSMB1	2.37627	0.552582	0.0376501	-0.0155969	2.98515	-0.568179
HSPA1B;HSPA1A	1.67562	0.553675	0.444227	-0.0570083	1.87764	-0.610683
EIF4A1	4.94392	0.554426	1.01255	0.110708	4.57965	-0.443718
TCP1	3.06268	0.555549	0.832854	0.136698	2.29257	-0.418851
SPTAN1	3.03995	0.555562	1.12843	0.0979323	2.83381	-0.45763
YKT6	1.82942	0.567484	0.208047	-0.0696607	1.69427	-0.637145
MSN	1.69919	0.567594	0.514617	-0.114458	2.40245	-0.682052
CAPN2	2.98472	0.570423	1.4434	0.220984	1.96238	-0.349439
CCT2	2.33671	0.571392	1.42922	0.219094	1.71715	-0.352298
MARCKSL1	1.10369	0.573349	0.725248	-1.16632	1.21147	-1.73967
HDGF	1.42747	0.573819	0.225115	-0.109824	3.10811	-0.683642
AP2M1	3.93793	0.574364	0.420325	-0.177267	2.18381	-0.751631
ATXN10	1.6462	0.574852	0.351338	0.148464	2.33824	-0.426389
LTA4H	2.91996	0.576568	1.23561	0.265241	2.22487	-0.311327
SBDS	1.07654	0.578544	0.236164	-0.0720544	1.28643	-0.650599
HNRNPA2B1	1.92021	0.578977	0.0568405	-0.0245371	1.51083	-0.603514
SERPINB6	1.3988	0.582154	0.374692	0.128246	1.33877	-0.453908
XRCC6	2.615	0.58443	0.0959007	0.0280271	2.2565	-0.556403
HSPA5	1.74713	0.586313	1.06342	0.24332	1.11158	-0.342993
PSME1	1.97954	0.587334	0.702961	0.111036	1.45807	-0.476298
YWHAZ	3.71695	0.590132	0.476072	0.116416	2.70845	-0.473717
WDR77	1.39183	0.591452	0.208613	0.0495625	1.24557	-0.541889
RPLP0;RPLP0P6	3.97239	0.596742	1.80299	0.205076	3.86373	-0.391666
GOT1	2.59205	0.601095	0.145414	0.0551772	2.47974	-0.545918
CAPG	3.18074	0.601609	1.30174	0.243453	2.10075	-0.358156
GRPEL1	1.4106	0.604988	0.598676	-0.0797863	1.61821	-0.684774
AHCY	1.86882	0.606597	0.463508	0.150891	2.37502	-0.455707
ACTA1;ACTC1;ACTG2;ACTA2	2.13608	0.607276	0.308614	0.0824504	1.61749	-0.524826
EIF3L	2.4354	0.611083	0.638524	0.145941	3.00102	-0.465142
LMNB1	3.56896	0.612895	2.41066	0.233262	2.49748	-0.379633
LGALS1	1.93378	0.614908	0.346988	-0.246448	1.66939	-0.861356
NPM1	3.8778	0.61563	1.24472	0.242458	2.05799	-0.373172
AARS	1.57858	0.617156	0.0146104	0.0124002	1.5671	-0.604756
PRDX6	4.86689	0.617814	3.07378	0.383199	2.79143	-0.234614
CCT8	4.24684	0.621484	0.503226	0.120014	2.41737	-0.501471
IPO9	2.77018	0.623357	1.1361	0.238933	2.01953	-0.384425
VPS29	2.05922	0.624882	0.408485	0.176155	1.37685	-0.448727
CARS	4.26373	0.624906	0.439469	0.106675	2.43193	-0.518231
GBE1	4.67002	0.62557	0.00811906	0.00403786	2.10391	-0.621532
CMBL	1.67358	0.62638	0.0678162	-0.046545	1.96208	-0.672925
GNB1;GNB2	1.85125	0.626943	1.38215	-0.258401	2.32646	-0.885344
CUTA	1.71071	0.629388	0.132005	-0.0722537	1.4354	-0.701642
ABRACL	1.08796	0.629478	0.344949	-0.306272	1.90558	-0.935749
SSB	2.57069	0.630745	0.689031	0.138305	1.683	-0.492441
FAH	3.1119	0.630751	0.174182	0.0418072	3.17532	-0.588943
TSPAN14	1.56073	0.63193	1.19642	-0.419483	3.35492	-1.05141
CUL4B	1.52786	0.632849	0.724199	0.276371	1.18951	-0.356478
ADK	1.94832	0.633668	0.329236	0.125878	1.59286	-0.50779
S100A10	1.59441	0.633687	1.2969	-0.481692	4.42122	-1.11538
KPNB1	4.07611	0.636434	1.88555	0.177621	3.39294	-0.458813
ISG15	1.63994	0.638556	1.8542	-0.421651	2.98304	-1.06021
VPS26A	3.79259	0.641915	2.70829	0.410775	1.63018	-0.23114
ACTN1	1.75248	0.642807	0.0991144	0.0478377	2.60592	-0.59497
PRMT1	2.97446	0.643628	0.260352	-0.126948	2.1725	-0.770576
ITPA	4.11973	0.647204	0.190946	-0.0747495	2.61339	-0.721954
TKT	2.77632	0.650641	1.16769	0.190238	2.04095	-0.460402
AHSA1	1.55268	0.65759	0.292245	-0.174449	2.362	-0.832039
HARS	2.49768	0.658087	0.500036	-0.172851	3.30722	-0.830937
GLOD4	1.04212	0.658429	0.323827	0.269276	1.42197	-0.389153
DCD	1.10076	0.65904	1.49084	-1.44946	2.01378	-2.1085
TXN	1.83373	0.65952	0.744106	-0.263193	2.83862	-0.922712
CPSF3	1.56149	0.659716	0.0117599	-0.00748777	1.20101	-0.667203
PLEC	2.96596	0.663725	3.72816	0.422272	1.12772	-0.241453
UBE2I	1.33406	0.664566	0.665047	-0.245242	2.21908	-0.909808
NPEPPS	3.53639	0.665226	2.4493	0.318648	2.16281	-0.346578
PYGL	2.43389	0.667108	0.159737	0.0538845	3.90207	-0.613223
CCT7	4.00385	0.66736	1.42678	0.248898	2.31539	-0.418463
PSMC2	3.99414	0.667604	0.32961	0.0591793	3.77898	-0.608425
EIF4G1	2.75009	0.671954	0.154583	0.0529237	2.06683	-0.61903
GART	1.71047	0.674805	0.00184326	0.00117063	1.99241	-0.673635
YWHAE	3.02331	0.680877	0.123812	0.0378356	3.4248	-0.643042
TPT1	1.4872	0.681066	0.572711	-0.172348	1.70991	-0.853414
HSP90AA1	2.21385	0.682721	0.261504	0.076776	2.73165	-0.605945
UGP2	3.85334	0.690114	0.296335	-0.0524006	3.79394	-0.742514
OLA1	2.63235	0.690329	2.01987	0.270871	1.54735	-0.419458
PSMC5	1.39998	0.691984	0.192001	-0.1553	2.34533	-0.847283
VCL	1.78605	0.692007	0.107978	0.0334992	1.87823	-0.658507
PRKACA;PRKACB	1.88996	0.692441	0.156424	0.041842	1.61365	-0.650599
SYNCRIP	2.22434	0.695101	0.583488	0.264463	1.3022	-0.430638
HNRNPR	2.73907	0.697263	0.295125	0.0997939	3.42962	-0.597469
PSMD5	2.89233	0.698036	1.27272	0.381225	1.22239	-0.316811
S100A6	3.61164	0.699233	0.305822	-0.070291	3.47409	-0.769524
DCTN1;DKFZp686E0752	2.38478	0.700638	0.496343	-0.588129	1.2575	-1.28877
PRSS2;PRSS1	1.20956	0.702907	1.06278	-0.467254	2.00219	-1.17016
XXYLT1	1.82058	0.704199	3.67645	1.70138	2.89454	0.997178
C1QBP	2.19043	0.706114	1.9615	0.267721	1.30027	-0.438393
YWHAQ	2.54618	0.708834	0.151347	0.0618563	2.00208	-0.646977
USP14	1.69525	0.709166	1.12161	0.406714	1.1551	-0.302452
ACTB;ACTG1	5.43072	0.711345	3.34423	0.24492	4.57218	-0.466425
DDAH1	2.41795	0.71202	0.0760433	0.0329213	5.13613	-0.679099
PTGR1	1.50608	0.716163	0.0483744	0.0284142	2.0527	-0.687749
TCOF1	1.59789	0.717676	0.25587	0.123591	1.40281	-0.594085
RPS12	1.43241	0.719053	0.124913	0.0825462	2.631	-0.636507
AHNAK	4.12383	0.719742	1.51227	0.32337	2.04954	-0.396373
VCP	2.76622	0.719923	1.287	0.137798	2.23471	-0.582126
NME1	2.26771	0.721183	0.288647	0.142256	2.13845	-0.578927
PGD	5.5844	0.721636	2.00882	0.371584	1.89814	-0.350052
ARPC4;ARPC4-TTLL3	2.38725	0.723161	1.35553	0.337512	2.04307	-0.385649
PDIA6	2.02388	0.729586	0.692056	-0.256348	3.95641	-0.985934
HSP90AB2P	2.92762	0.730426	0.00152454	0.00150537	1.27013	-0.728921
IPO7	4.48534	0.736677	1.48178	0.249094	3.49846	-0.487582
CAB39	3.50308	0.737098	1.50856	0.280745	5.11438	-0.456354
DKC1	1.43415	0.738489	0.016436	0.01332	1.77073	-0.725169
DCTN2	1.83083	0.739737	0.670632	0.226646	1.42201	-0.513091
VBP1	2.2404	0.739777	0.260585	-0.0711436	2.63689	-0.810921
USP9X	2.1665	0.740369	0.143357	0.0604053	2.60169	-0.679964
S100A11	2.43724	0.7427	0.159179	0.0649905	1.86313	-0.67771
KARS	1.99816	0.744027	0.207052	0.0779696	1.96153	-0.666057
GDI1	1.86601	0.744523	0.289367	0.11013	1.37091	-0.634393
PFDN5	1.91676	0.745875	0.648261	0.286287	1.19586	-0.459588
UBE2K	2.48179	0.745917	0.0173832	-0.00760841	4.71347	-0.753526
MAPRE1	1.7888	0.749956	0.130944	0.0349579	1.88894	-0.714998
ACTN4	3.89826	0.750711	1.52889	0.161742	3.39639	-0.588969
PGM1	2.9785	0.753888	3.43769	0.318879	1.79524	-0.435009
IARS	3.56694	0.760131	2.66051	0.38597	1.92894	-0.374161
HIST1H4A	1.06166	0.760715	0.290347	0.252326	2.54008	-0.508389
CYFIP1;CYFIP2	2.30501	0.761348	1.66438	0.283591	1.58259	-0.477756
RPL10A	2.13845	0.76343	0.361731	0.0909209	1.85018	-0.672509
RARS	4.72417	0.765318	1.17835	0.350989	1.41842	-0.414329
TUBA1B;TUBA1C;TUBA1A;TUBA3C;TUBA3E	3.7463	0.765448	4.10273	0.521442	1.26071	-0.244006
BLMH	1.83759	0.771672	0.140329	0.0838685	1.52506	-0.687803
ANP32B	1.16669	0.773371	0.878869	-0.17517	1.48914	-0.948542
ENO1	1.86981	0.774438	0.314004	0.0960717	1.72979	-0.678367
CST3	1.66591	0.779855	1.2353	-0.665528	2.66279	-1.44538
AP2B1	5.13196	0.784482	0.831062	0.157672	3.44894	-0.626809
EPRS	2.41742	0.785445	1.12399	0.280967	2.30457	-0.504478
FTL	1.70777	0.786336	1.04721	-0.635106	2.68654	-1.42144
PA2G4	2.1931	0.786398	0.0618082	0.0419135	1.63074	-0.744485
PSMB2	3.80914	0.788323	0.0254388	0.0115376	2.49173	-0.776785
RPRD1B	2.776	0.79731	0.344714	0.144817	1.95547	-0.652493
QARS	2.82309	0.798382	2.43017	0.544715	1.14778	-0.253666
EIF3M	3.49513	0.800749	1.93924	0.376501	3.03764	-0.424248
EIF2S3;EIF2S3L	2.35517	0.805671	1.17883	0.372952	1.52262	-0.432719
PARP1	2.14744	0.810853	0.286714	0.119678	1.84974	-0.691175
RPS18	1.67922	0.812941	0.18823	0.12014	1.36052	-0.692801
UBE2L3;hCG_1789329	1.57407	0.814924	1.28872	-1.07221	2.34378	-1.88713
EIF3E	4.53402	0.815765	2.19751	0.290885	4.76757	-0.52488
EEF2	4.57534	0.81767	2.91452	0.371913	4.17122	-0.445757
LDHA	2.62299	0.823978	0.368103	0.109895	2.13448	-0.714083
PCBD1	1.77601	0.832469	0.490604	-0.150521	2.42656	-0.98299
LCP1	1.74516	0.832471	0.49775	0.18421	1.47573	-0.648262
PGP	2.09407	0.837389	0.683498	0.195428	1.93577	-0.641961
EFHD2	3.54607	0.839272	0.63544	0.173476	3.15002	-0.665796
CYCS	3.67079	0.839497	0.526353	-0.118533	5.17236	-0.95803
FH	1.74321	0.839504	0.250305	0.127871	2.27926	-0.711633
QSOX2	4.03209	0.840187	4.58136	1.10823	1.32709	0.268045
AP2A2	2.02259	0.842018	2.98364	1.26571	1.46531	0.423697
AMPD2	3.00592	0.842123	0.126931	0.0511031	2.21033	-0.79102
CASP3	2.07317	0.842493	0.0890768	0.0518456	3.94422	-0.790648
ARPC3	2.51062	0.848849	0.126175	0.0536785	3.55947	-0.795171
CAND1	3.84842	0.849974	0.224305	0.0419068	4.26228	-0.808067
PSMD11	2.12609	0.851051	0.78192	0.274659	2.12555	-0.576392
PTBP1	2.0316	0.851127	0.256146	0.148657	2.91285	-0.70247
COPS5	1.41007	0.85963	0.193828	0.112042	1.31487	-0.747588
AP1B1	1.90566	0.860009	0.191208	0.135343	2.13059	-0.724666
PDCD6IP	3.26554	0.860702	1.79168	0.547165	1.15282	-0.313537
RNPEP	2.98799	0.862758	2.32583	0.576993	1.61937	-0.285765
GLO1	5.34838	0.868434	1.9145	0.194451	4.84029	-0.673983
NME2;NME1-NME2;NME1	2.75454	0.869186	0.0425429	0.0122333	2.80677	-0.856953
CHORDC1	2.93042	0.875154	0.018068	0.0109992	2.81675	-0.864154
PPIA	2.69601	0.875791	0.482888	0.225832	2.48515	-0.649959
HNRNPA1;HNRNPA1L2	1.98387	0.878349	0.115069	-0.0283084	1.98329	-0.906658
POFUT1	3.34689	0.878387	3.33858	1.32575	1.33	0.447362
DYNC1H1	5.31442	0.879969	3.36159	0.517958	2.99319	-0.362011
PYGB	4.83951	0.885339	2.24516	0.418829	2.12208	-0.46651
PAFAH1B1	2.39434	0.887638	0.290631	0.110462	1.89699	-0.777176
FLNA	3.70597	0.893609	1.25966	0.111119	3.27055	-0.78249
EIF2B1	2.77771	0.894303	1.51064	0.383885	1.43045	-0.510418
UBR4	4.07237	0.894441	3.7766	0.306615	3.05559	-0.587825
HNRNPK	3.39713	0.894604	2.71237	0.477116	1.97372	-0.417488
CALM1;CALM2	2.84917	0.896041	0.254432	0.109632	3.113	-0.786409
HNRNPF	3.23921	0.898013	1.92534	0.451375	1.30649	-0.446637
CCT3	3.0894	0.909073	1.70142	0.188293	2.66056	-0.72078
CAPZB	2.51353	0.91117	0.000185114	-7.53e-05	2.10741	-0.911246
ARCN1	2.92239	0.913065	1.79996	0.300965	2.44752	-0.6121
KPNA4	3.49921	0.916696	2.07964	0.356684	2.5177	-0.560012
CKAP5	3.53522	0.91704	1.8239	0.417069	2.58125	-0.499971
HSPA9	3.36879	0.918248	2.66685	0.412551	2.0041	-0.505697
VTA1	2.92714	0.918557	0.534052	0.168947	3.45778	-0.749609
MYOF	1.97152	0.918567	0.018963	0.0150695	1.51351	-0.903498
ETF1	2.15098	0.920002	0.280352	0.0921512	1.87343	-0.82785
PFN1	2.12334	0.921067	0.063194	-0.0408664	4.60764	-0.961933
SPTBN1	4.07266	0.924019	1.18278	0.1736	3.35037	-0.75042
GAPDH	4.41462	0.925814	3.15969	0.417079	3.00784	-0.508735
HSP90B1	3.09329	0.932037	3.08666	0.386034	1.95392	-0.546003
NCBP1	2.14034	0.932351	0.649449	0.366505	1.50821	-0.565846
NAP1L1	2.62481	0.93292	0.238439	0.0845275	2.90337	-0.848392
SUB1	1.90628	0.933988	0.0416531	-0.0177741	1.97274	-0.951762
RPL10	1.76884	0.939816	2.61843	1.31215	1.15913	0.372339
MDH1	2.691	0.942265	1.43322	-0.271393	3.48532	-1.21366
PPME1	4.83275	0.944894	2.13484	0.384424	2.84962	-0.560471
RPS8	4.51717	0.950126	0.93484	0.370212	1.53036	-0.579914
ENO2	1.38076	0.960014	0.862221	0.645084	1.90617	-0.31493
SERPINB1	2.36884	0.962585	2.26403	-0.228236	2.82867	-1.19082
AKR1A1	3.70915	0.96595	1.16241	0.268791	2.64027	-0.697159
HNRNPC;HNRNPCL1;HNRNPCL3;HNRNPCL2;HNRNPCL4	4.40864	0.97116	2.36453	0.351741	2.98234	-0.61942
EEF1G	5.85093	0.974473	1.90127	0.243539	4.82028	-0.730933
COPZ1	1.51946	0.975337	0.00812316	0.00981236	1.94647	-0.965525
PSMA6	2.11675	0.980102	0.0833567	-0.0563269	3.50964	-1.03643
RPS3	3.55658	0.980536	0.512775	0.198399	2.30348	-0.782137
RBMX;RBMXL1;RBMXL2	3.03064	0.983481	1.74014	-0.615883	4.72573	-1.59936
TNPO1	4.41836	0.98623	2.91475	0.383442	3.493	-0.602787
PRDX1	2.36623	0.986926	0.425652	-0.184502	3.05623	-1.17143
PSMA4	2.7089	0.987148	0.40157	-0.241807	2.86688	-1.22895
DDX6	1.81442	0.988101	0.683742	0.405315	2.3995	-0.582785
MYH9	6.91923	0.994105	5.36751	0.554103	3.97532	-0.440001
PTPN11	2.08207	0.998948	0.76095	0.350102	1.21876	-0.648846
VIM	2.26088	0.999794	1.32637	-0.187129	2.58481	-1.18692
CKB	4.49403	1.00129	0.714748	0.217096	2.98283	-0.784192
EIF1AX;EIF1AY	2.38676	1.00214	0.115875	-0.155325	1.24497	-1.15747
TLN1	5.72082	1.00305	2.68233	0.417433	3.91559	-0.585612
PGK1	4.90585	1.00463	3.99813	0.281933	4.21889	-0.722694
PRKCSH	3.81706	1.00551	2.53647	0.655306	1.63642	-0.350199
NAP1L4	4.79475	1.00671	0.647384	0.218954	2.59159	-0.787754
EZR	2.36937	1.0107	0.409273	0.0902047	2.32845	-0.920492
WDR1	2.40172	1.01098	1.50338	0.228673	1.8779	-0.782312
BPNT1	3.34203	1.0143	0.13304	-0.0495739	5.58394	-1.06388
FLNB	4.48197	1.01443	2.52942	0.366563	4.09258	-0.647865
PRDX2	2.65741	1.01539	0.717925	-0.297904	2.97645	-1.3133
PURA	1.72666	1.01881	0.18251	0.102688	2.11136	-0.91612
PARK7	2.21263	1.01923	1.15775	0.360119	1.75377	-0.659108
HNRNPU	3.1841	1.02085	0.706689	0.238658	3.04728	-0.782196
CTSD	3.89611	1.02952	3.15224	0.623482	2.66619	-0.406035
TPD52L2	3.51022	1.02982	1.00704	0.304787	2.10097	-0.725032
LARS	2.57572	1.03422	1.84042	0.796693	1.10249	-0.237528
VPS45	2.02417	1.0346	0.12637	0.077723	2.03801	-0.956878
IGFBP3	1.3041	1.03588	0.14893	-0.164155	1.60066	-1.20003
UBE2N;UBE2NL	4.08586	1.03631	1.42625	-0.207137	4.62346	-1.24344
PPP2R1A	4.10541	1.03929	3.9123	0.630949	2.30792	-0.408341
AP1M1	3.33392	1.04174	1.42746	0.417737	2.82437	-0.624003
TXNDC12	1.41913	1.04192	0.39299	-0.191493	1.85084	-1.23341
PGAM1;PGAM2	2.65054	1.04267	3.13815	0.212619	2.18508	-0.830051
YBX1	3.73452	1.04587	0.10558	0.0383592	5.24913	-1.00751
ARHGDIA	3.22122	1.0462	1.38081	0.294503	3.08985	-0.751693
COPB1	4.18806	1.05087	2.53561	0.527073	4.70883	-0.523795
PRDX5	3.19426	1.05097	0.807231	0.200462	2.78319	-0.850509
VAT1	4.87756	1.05335	4.77545	0.605541	3.03244	-0.447809
CAPZA1	3.64223	1.05646	1.77411	0.257166	3.32273	-0.799296
MDH2	2.98647	1.05734	0.0595358	-0.0221567	2.96733	-1.0795
FDPS	3.59271	1.05875	1.50687	0.430839	2.16096	-0.627913
GNB2L1	3.99565	1.05916	0.980804	0.305135	2.83649	-0.754022
XPO1	4.60741	1.07942	1.94277	0.457548	3.29146	-0.621868
EHD1	4.46348	1.08013	2.63796	0.471916	3.32555	-0.608214
SDCBP	2.42283	1.0822	3.25432	0.545483	1.22615	-0.536718
37469	2.8747	1.08397	0.915611	0.366161	3.93395	-0.717809
YWHAG	2.78868	1.08779	1.10362	0.358688	2.25177	-0.729101
CCT6A	3.00764	1.0913	1.87545	0.5139	2.22494	-0.577397
PPP5C	2.4451	1.09409	1.00424	0.40092	1.42744	-0.693169
SERPINB9	3.34119	1.09451	1.46027	0.527791	1.65459	-0.566714
SORD	3.152	1.09881	2.10574	0.583735	1.22523	-0.515079
PKM	2.78238	1.10097	0.226354	-0.131462	3.04583	-1.23243
PSAP	5.09271	1.10264	3.07628	0.501791	2.89122	-0.600851
RPSA;RPSAP58	3.16574	1.10367	2.58136	0.798375	1.81643	-0.305294
XPOT	6.01632	1.1058	0.459775	0.146424	3.30531	-0.95938
PRDX3	1.73651	1.1061	0.310566	-0.226601	3.55268	-1.33271
RPL19	4.60255	1.1062	1.94617	0.595123	1.77228	-0.51108
RTN4	2.86843	1.11275	0.157671	-0.143258	2.15489	-1.25601
PIN4	3.11209	1.11542	0.488668	-0.823308	1.32512	-1.93873
PFDN6	3.08963	1.12009	0.73213	0.313951	2.81973	-0.806143
EEF1D	3.30559	1.12486	2.67227	0.307144	2.67685	-0.817714
CLTC	6.75419	1.1265	4.85017	0.67362	4.78004	-0.452879
NCAPG	2.70146	1.12837	1.4825	0.564449	2.15553	-0.563919
IDH1	2.70775	1.13452	1.75345	-0.336249	3.51185	-1.47077
ILF3	4.2626	1.135	1.22742	0.160547	4.29399	-0.974449
GOT2	4.26974	1.13708	0.0562393	-0.0313826	2.76849	-1.16846
IPO11	2.46658	1.14384	1.34483	0.607064	2.38353	-0.536779
RPS11	2.37567	1.14437	0.207115	0.15731	1.64977	-0.987057
CALB2	3.20788	1.15196	0.315473	0.153579	3.73883	-0.998382
SRSF2	1.19372	1.15235	0.000666606	0.00112963	2.35204	-1.15122
RAB1B	3.83387	1.15243	1.40857	0.323962	4.05123	-0.82847
CAPNS1	4.19983	1.15684	1.93111	0.391279	3.26973	-0.765566
CD58	1.65898	1.16655	0.439412	0.36489	1.18837	-0.801656
ILF2	5.38618	1.1754	0.747099	0.0897417	5.38443	-1.08566
RPL13	2.34508	1.17685	1.22525	0.481037	1.85065	-0.695814
LMNA	2.93028	1.18052	0.126933	-0.052793	2.93614	-1.23331
RAB11B;RAB11A	5.83427	1.18274	1.30125	0.148086	5.62769	-1.03465
RPL15	3.40184	1.18631	2.57591	0.782189	1.34501	-0.404122
IQGAP1	4.56707	1.18969	3.7175	0.409933	3.59314	-0.779757
RPS26;RPS26P11	2.90553	1.19106	1.08132	0.49866	2.68312	-0.692399
PKM	4.27502	1.1921	2.02229	0.37621	4.55236	-0.815891
HIST1H2BH;HIST1H2BM;HIST1H2BN;HIST2H2BF;HIST1H2BD;HIST1H2BK;HIST1H2BC;HIST1H2BL;H2BFS;HIST1H2BA	1.90702	1.19262	0.321857	-0.17814	2.03373	-1.37076
SHMT2	1.23638	1.19593	0.52416	0.567776	2.2747	-0.628158
ACY1	1.83802	1.20128	0.0535407	0.0240083	1.96547	-1.17727
DPP9	1.54661	1.20308	1.08927	0.879107	2.09627	-0.323975
RPL3	2.05656	1.20971	1.00221	0.478005	1.38968	-0.731703
HSP90AB1	2.52207	1.21008	0.538236	0.0918117	2.44801	-1.11827
VASP	2.96228	1.21034	0.126237	-0.10634	2.57409	-1.31668
DDX1	3.4572	1.21098	1.88306	0.551952	2.98847	-0.659029
CPPED1	4.66738	1.21658	0.673882	0.188171	3.82664	-1.02841
EIF2S1	3.42811	1.21797	0.430224	0.123651	3.23923	-1.09432
CNDP2	4.12338	1.2191	3.39993	0.604567	2.35796	-0.614533
RPL12	4.05967	1.22797	1.46721	0.37172	4.31998	-0.856252
RPS2	4.09975	1.24195	2.86549	0.653945	3.8225	-0.588002
LRRC59	2.412	1.2438	0.988072	0.470846	2.28136	-0.772953
TPM3;DKFZp686J1372	3.01711	1.25382	0.701903	0.25377	2.61308	-1.00005
RASA1	1.8735	1.25589	0.158768	0.153889	2.3623	-1.10201
RAN	5.69962	1.25732	0.890202	0.182585	4.40599	-1.07474
DNM2	6.2739	1.26189	3.99235	0.628081	4.20332	-0.633806
VPS35	4.45651	1.26479	2.87039	0.739559	2.86332	-0.525232
FLNC	3.97699	1.28207	1.02986	0.140103	3.87294	-1.14197
MACF1	2.59828	1.28398	1.53688	0.660537	1.36068	-0.623446
DPYSL2	5.13868	1.29087	4.21267	0.712853	3.72363	-0.578015
FERMT2	4.52009	1.29202	2.9672	0.708514	2.72925	-0.583503
XPNPEP1	1.81195	1.29309	0.112063	0.0941238	2.11232	-1.19896
DLD	2.72162	1.29415	1.24768	-0.55705	3.37814	-1.8512
TCEB2	2.81832	1.29549	1.48356	0.80459	1.35972	-0.490905
XPO5	3.47707	1.29924	3.18199	1.06007	1.55107	-0.239168
HMGB3	2.07465	1.30188	0.441601	-0.971102	1.21455	-2.27298
TROVE2	3.46853	1.30715	0.831375	-0.646335	2.67422	-1.95349
HIST1H1C;HIST1H1D	2.2962	1.3143	0.127387	-0.102759	4.37053	-1.41706
NUCKS1	1.62834	1.31894	0.339828	-0.162107	2.05048	-1.48105
TF	2.20069	1.33487	0.705851	-0.444004	3.31516	-1.77888
NUTF2	4.18288	1.34245	1.38736	0.417304	3.68144	-0.925147
RPS6	3.56546	1.35396	3.28815	0.964345	1.81598	-0.389618
FAM129B	3.09451	1.35909	1.02733	0.371297	2.74288	-0.987796
HPCAL1;HPCA	3.58814	1.36992	1.10116	0.293072	3.10741	-1.07685
HYI	2.71209	1.37612	0.133437	0.0853257	3.36584	-1.2908
MYH14	2.80457	1.38604	0.724501	0.325045	2.1806	-1.061
AP2A1	5.46849	1.38712	6.44248	0.625565	3.97054	-0.761554
CRYZ	4.56189	1.38967	1.11475	0.553065	1.74141	-0.836607
SOD1	4.07605	1.39471	0.421387	-0.0793452	4.14912	-1.47405
EIF4A2	5.3804	1.41395	1.93413	0.531689	3.15896	-0.882257
GNAI2	2.45957	1.43257	3.49638	-0.98402	3.81623	-2.41659
SNRPD2	2.99652	1.44886	0.812608	0.307977	2.82654	-1.14088
DBI	1.08146	1.46201	0.288665	0.494329	1.12759	-0.967685
CNN3	2.28803	1.48175	1.59579	0.736898	1.18015	-0.744855
MTHFD1	3.34609	1.48219	3.25154	0.848204	1.59259	-0.63399
RPS16;ZNF90	3.63815	1.49016	1.58466	0.579128	3.50108	-0.91103
S100A8	1.38964	1.49901	0.795564	-0.473973	1.95159	-1.97299
CSTB	1.84357	1.49905	0.0531121	-0.0630989	3.33328	-1.56215
OGFR	3.27076	1.49919	0.411755	-0.232701	3.93856	-1.73189
TUBB4B	4.12314	1.51006	0.955517	0.28235	5.91072	-1.22771
A2M	2.88621	1.53247	1.68823	-0.893044	3.34479	-2.42552
LYAR	3.14192	1.53499	0.798311	0.223351	2.71881	-1.31164
FTH1	2.30432	1.53884	1.69443	-0.724755	2.83439	-2.26359
ARPC5	4.64104	1.55423	0.672632	0.166118	4.22966	-1.38812
SLC16A3	2.43721	1.55758	1.55837	-0.828605	3.94646	-2.38619
RPS9	5.27417	1.56988	2.71046	0.736505	2.71274	-0.833373
RPL5	2.28688	1.62264	1.5982	0.981811	1.8142	-0.640826
SNRPD1	3.33172	1.64983	0.815338	0.370497	3.87894	-1.27934
PPP2CA;PPP2CB	2.38046	1.66692	0.774527	0.67936	1.59254	-0.987562
RPS4X	2.35928	1.67066	1.30736	0.678926	1.7529	-0.991737
KRT8	5.60256	1.68482	1.822	0.378808	5.05358	-1.30601
KRT18	4.52898	1.70445	1.37457	0.446602	4.39108	-1.25785
AKR1C3	2.81458	1.74273	2.06598	0.960191	1.44906	-0.78254
RPS13	4.68738	1.78602	3.28276	0.789962	3.47705	-0.99606
RPS3A	3.73116	1.79092	2.00492	0.911339	2.89761	-0.879582
PSMD8	4.90837	1.79234	2.70726	0.727951	3.09592	-1.06439
SEPT7	1.88319	1.79519	1.0353	0.915888	1.42784	-0.879304
TXNRD1	2.54394	1.80981	0.027253	-0.0341158	1.87831	-1.84392
KRT19	3.47498	1.82389	0.916959	0.419925	4.01541	-1.40397
RPL18	5.49396	1.82509	2.38144	0.42801	5.04295	-1.39708
S100A13	3.20561	1.82972	0.203116	-0.1113	2.99875	-1.94103
GSS	4.03324	1.82991	0.587386	0.117353	3.93309	-1.71256
ADH5	4.94467	1.83567	2.25594	0.853443	2.81037	-0.982226
SLC25A24	4.69541	1.84257	0.791781	0.20417	4.18683	-1.6384
TIMP3	6.28162	1.84321	2.46556	0.196203	6.07373	-1.64701
RPL27	3.36275	1.88813	1.51269	0.816132	2.75729	-1.072
RPL7A	2.9815	1.89407	1.25777	0.675992	2.90797	-1.21807
SNRPA	3.6482	1.8981	1.57358	0.556138	3.79943	-1.34196
PRKDC	1.55699	1.90043	0.856425	1.21241	1.20307	-0.688019
TRIM25	2.84142	1.90364	1.8917	1.1902	2.72809	-0.713447
XPO7	3.50539	1.91851	1.18882	0.602457	4.03435	-1.31606
KRT7	3.80727	1.91991	3.38789	1.20786	1.47991	-0.712055
FKBP2	1.93319	1.93741	0.456832	0.50141	2.23242	-1.436
FUS	3.42604	1.96207	0.340977	-0.679684	1.71103	-2.64175
ELAVL1	2.10644	1.99107	1.51974	1.44526	1.72619	-0.545805
RPL13A;RPL13a	4.03159	2.00922	1.68133	0.730541	2.69769	-1.27868
APOB	3.71919	2.03695	1.76873	0.72929	2.86354	-1.30766
RPL7	3.84387	2.10711	1.11826	0.561948	2.9528	-1.54516
RPS24	2.471	2.16685	1.5702	1.25158	1.87746	-0.915261
RPL4	3.45875	2.21591	3.00569	1.55244	1.7811	-0.663466
S100A9	1.62708	2.26022	0.810332	-0.609111	2.07198	-2.86933
DYNLRB1	1.70515	2.28536	0.354299	0.662193	2.29043	-1.62317
CLTB	2.08488	2.29377	1.30832	1.24365	1.51778	-1.05011
LASP1	2.68607	2.37431	1.40767	0.92647	1.87273	-1.44784
RPL8	3.98112	2.66829	3.2622	1.13322	2.62655	-1.53507
LMAN1	3.72836	2.97695	4.7159	4.80536	4.14657	1.82841
RPS25	2.97581	3.05	0.752081	1.24326	1.40318	-1.80674

## Sheet: go biological process
Category	Term	Count	%	PValue	Genes	List Total	Pop Hits	Pop Total	Fold Enrichment	Bonferroni	Benjamini	FDR
GOTERM_BP_DIRECT	GO:0007155~cell adhesion	64	10.1426	3.76908e-20	NRP2, CLSTN1, BCAM, L1CAM, VCL, APP, CD44, CTGF, ROBO1, CNTNAP3, ROBO2, ADAM9, PTPRK, PTPRF, ICAM2, PCDHB2, MFGE8, PTPRU, DDR1, NME2, SUSD5, CNTN1, LAMC2, LAMC1, COL1A1, TNC, PTK7, CNTNAP3B, PCDHGC3, NEO1, PCDHB11, EPHB4, CDH4, LAMB3, RGMB, LAMB2, COL7A1, ITGAV, FAT1, COL6A3, COL6A2, COL6A1, LAMB1, THBS1, THBS2, FN1, B4GALT1, COL18A1, RPSA, NLGN1, MCAM, TINAGL1, GAS6, COL5A1, PCDH18, EPHA4, LAMA4…	611	459	16792	3.83203	1.11678e-16	5.58389e-17	6.7775e-17
GOTERM_BP_DIRECT	GO:0098609~cell-cell adhesion	55	8.71632	3.89498e-25	RTN4, HSP90AB1, LDHA, CAPZA1, RPL15, RPS2, PRDX1, IQGAP1, PKM, FAM129B, AHNAK, VASN, RAN, OLA1, EIF2S3, EEF2, VASP, KRT18, PRDX6, SERBP1, RARS, SDCBP, EEF1G, SEPT7, YWHAZ, PPME1, CNN3, CAPZB, PFN1, RPS26, PSMB6, HNRNPK, EIF3E, RAB11B, IDH1, PCMT1, RPL7A, HSPA5, EHD1, HSPA8, ENO1, PLEC, YWHAB, S100A11, GLOD4, YWHAE, PARK7, ANXA2, LASP1, CAPG, CCT8, SPTBN1, AHSA1, YKT6, SPTAN1	611	271	16792	5.57769	1.15408e-21	1.15408e-21	7.0039e-22
GOTERM_BP_DIRECT	GO:0043066~negative regulation of apoptotic process	40	6.33914	6.40483e-07	YWHAZ, MYDGF, PRKDC, PRDX5, PPT1, PRDX2, PRDX3, TIMP1, HNRNPK, CD44, RPS3A, CHST11, TPT1, GLO1, CAT, HSPA5, FAM129B, THBS1, RPS27A, ARHGDIA, HSPA9, ANGPTL4, BMP4, ACTC1, DDB1, PARK7, FLNA, GAS6, SERPINB9, AMIGO2, PA2G4, HSP90B1, NME2, KRT18, NME1-NME2, UBC, PDGFRB, UBB, PRNP, UBA52	611	455	16792	2.41607	0.00189595	5.422e-05	0.0011517
GOTERM_BP_DIRECT	GO:0030198~extracellular matrix organization	39	6.18067	1.31852e-17	PXDN, TNC, TNFRSF11B, APP, LAMB3, LAMB2, CD44, COL7A1, ITGAV, COL6A3, SERPINE1, COL6A2, COL6A1, AGRN, LOX, VWA1, THBS1, LAMB1, FN1, RECK, COL18A1, B4GALT1, COL4A2, COL4A1, COL13A1, ICAM2, FBN1, HSPG2, SPINT1, OLFML2A, COL5A1, DDR1, LAMA4, ITGA6, LAMA5, ITGA5, LAMC2, COL1A1, LAMC1	611	196	16792	5.46852	3.90677e-14	1.30226e-14	2.37094e-14
GOTERM_BP_DIRECT	GO:0006508~proteolysis	37	5.86371	7.68703e-05	DCD, CNDP2, CPQ, LGMN, ADAMTS15, PRSS1, PSMB5, HTRA1, TPP1, PRSS2, ADAM8, DPP7, PSMD8, CPA4, CTSZ, ACY1, CAPNS1, BMP1, NPEPPS, CAPN2, XPNPEP1, PARK7, MMP11, UBE2N, APEH, BLMH, PRCP, CTSD, ADAMTS1, CTSC, LTA4H, PRSS23, MBTPS1, RNPEP, PLAU, CTSF, ADAM15	611	500	16792	2.03373	0.203697	0.00360895	0.138137
GOTERM_BP_DIRECT	GO:0001525~angiogenesis	34	5.38827	6.03405e-12	NRP2, FGFR1, NRP1, MYDGF, CSPG4, EPHB4, EPHB2, WARS, CTGF, ITGAV, SERPINE1, ERAP1, TIE1, ADAM8, SCG2, ANGPTL4, FN1, COL18A1, COL4A2, HSPG2, MFGE8, MCAM, MYH9, NCL, ECM1, ANXA2, GPI, SRPX2, LAMA5, ITGA5, CLIC4, MAPK14, POFUT1, ADAM15	611	223	16792	4.1902	1.78789e-08	1.62536e-09	1.08504e-08
GOTERM_BP_DIRECT	GO:0006413~translational initiation	33	5.22979	1.66421e-17	EIF6, RPL15, RPS2, RPS3, RPS25, RPS26, EIF3B, RPL7, RPS3A, RPLP0, EIF3E, RPL3, RPL5, RPL4, RPL10A, RPL7A, RPL12, RPS27A, RPSA, RPL27, RPS9, EIF2S3, RPS4X, EIF2B1, RPS8, RPS18, RPS16, RPL13A, EIF2S1, EIF4A1, RPS13, RPS11, UBA52	611	137	16792	6.61995	4.93104e-14	1.23276e-14	2.99255e-14
GOTERM_BP_DIRECT	GO:0006412~translation	32	5.07132	3.18763e-09	RPS26P11, RPL15, RPS2, RPS3, RPS25, RPS26, WARS, RPL7, RPS3A, SLC25A24, RPLP0, RPL3, RPL5, RPL4, RPL10A, RPL7A, RPL12, RPS27A, RPSA, ZNF90, EFTUD2, RPL27, RPS9, RPS4X, RPS8, TARS, RPS18, RPS16, RPL13A, RPS13, RPS11, UBA52	611	253	16792	3.47609	9.44492e-06	4.4976e-07	5.73195e-06
GOTERM_BP_DIRECT	GO:0055114~oxidation-reduction process	31	4.91284	0.0414344	LDHB, PAM, LDHA, PXDN, SORD, PGD, IFI30, PRDX5, PRDX2, PRDX1, FTH1, MTHFD1, AKR1C3, PLOD1, AKR1A1, LOXL4, GSTO1, LOX, QSOX2, IMPDH2, TXNL1, PTGR1, GDI2, PCBD1, CRYZ, SOD1, VAT1, TXNDC12, PRDX6, TXN, TXNRD1	611	592	16792	1.43913	1	0.472563	53.2774
GOTERM_BP_DIRECT	GO:0006457~protein folding	30	4.75436	1.40206e-11	HSP90AB1, GNAI2, LTBP4, PDIA6, CCT2, CCT3, LMAN1, PRKCSH, HSP90AB2P, DNAJB11, QSOX2, HSPA8, HSPA9, TXNL1, TCP1, HSP90AA1, AARS, MOGS, CCT6A, CCT7, ERP44, HSP90B1, GNB2, PFDN6, PPIA, GNB1, CCT8, TXN, SIL1, FKBP2	611	180	16792	4.58047	4.15433e-08	3.19564e-09	2.52118e-08
GOTERM_BP_DIRECT	GO:0008284~positive regulation of cell proliferation	30	4.75436	0.00346611	FGFR1, NAMPT, GNAI2, MARCKSL1, TNC, PRDX3, TGFB1, IL11, TIMP1, AKR1C3, CTGF, ITGAV, PDGFC, PDGFD, THBS1, FN1, COL18A1, SHMT2, CAPNS1, ADAM10, CST3, RPS9, RPS4X, S100A13, CLEC11A, MAPK1, SDCBP, PDGFRB, LAMC2, LRP5	611	466	16792	1.76928	0.999966	0.084176	6.05262
GOTERM_BP_DIRECT	GO:0030335~positive regulation of cell migration	26	4.12044	1.34594e-08	TGFB1, ITGAV, SEMA7A, SEMA3C, SEMA3B, PDGFC, PDGFD, HSPA5, THBS1, LAMB1, COL18A1, BMP4, ADAM10, ACTN4, MCAM, MAPK1, SEMA6B, ITGA6, ITGA5, SEMA4C, SDCBP, SEMA4B, PDGFRB, LAMC2, COL1A1, PLAU	611	184	16792	3.88344	3.98794e-05	1.59521e-06	2.42025e-05
