# Supplementary material for: Mutant p53 induces Golgi tubulo-vesiculation driving a prometastatic secretome
Source: Nat Commun. 2020 Aug 7;11:3945. doi: 10.1038/s41467-020-17596-5 (PMC7414119; doi:10.1038/s41467-020-17596-5)
Supplement: Supplementary file 9 — Source Data File [file 41467_2020_17596_MOESM9_ESM.zip]

Archive with 27 entries (26 files):
- cartella senza titolo/
- cartella senza titolo/scan fig1.png
- __MACOSX/cartella senza titolo/._scan fig1.png
- cartella senza titolo/supplementary data file 3.xlsx
- __MACOSX/cartella senza titolo/._supplementary data file 3.xlsx
- cartella senza titolo/scan fig2.png
- __MACOSX/cartella senza titolo/._scan fig2.png
- cartella senza titolo/scan fig7.png
- __MACOSX/cartella senza titolo/._scan fig7.png
- cartella senza titolo/scan fig5.png
- __MACOSX/cartella senza titolo/._scan fig5.png
- cartella senza titolo/scan fig4.png
- __MACOSX/cartella senza titolo/._scan fig4.png
- cartella senza titolo/scan suppl fig 6.png
- __MACOSX/cartella senza titolo/._scan suppl fig 6.png
- cartella senza titolo/scan suppl fig9 .png
- __MACOSX/cartella senza titolo/._scan suppl fig9 .png
- cartella senza titolo/scan suppl fig 5.png
- __MACOSX/cartella senza titolo/._scan suppl fig 5.png
- cartella senza titolo/scan suppl fig 4.png
- __MACOSX/cartella senza titolo/._scan suppl fig 4.png
- cartella senza titolo/scan suppl fig 1.png
- __MACOSX/cartella senza titolo/._scan suppl fig 1.png
- cartella senza titolo/scan suppl fig 3.png
- __MACOSX/cartella senza titolo/._scan suppl fig 3.png
- cartella senza titolo/scan suppl fig 8ii.png
- __MACOSX/cartella senza titolo/._scan suppl fig 8ii.png
