# Supplementary material for: Mutant p53 induces Golgi tubulo-vesiculation driving a prometastatic secretome
Source: Nat Commun. 2020 Aug 7;11:3945. doi: 10.1038/s41467-020-17596-5 (PMC7414119; doi:10.1038/s41467-020-17596-5)
Supplement: Supplementary file 9 — Source Data File [file 41467_2020_17596_MOESM9_ESM.zip › cartella senza titolo/supplementary data file 3.xlsx]

## Sheet: figure1
mda-mb-231
CTRL -	sip53u -	sip53u HA-K280P53
100	67	106
100	67.1227	156.059
100	23.2827	137.417
	CTRL			sip53
pri-mir-30d/H3	100	100	100	74.8017	66.156	58.0772
pre-mir-30d/U6B	100	100	100	49.9445	41.9778	67.2138
mcf10A
CTRL	SHP53	P53 175H	P53 273H	P53 280K
100	80.3831	192.231	192.036	312.526
100	116.09	216.608	192.04	276.037
100	92.8161	145.46	220.53	311.68
100	64.19	243.64	161.28	178.96
	CTRL			sip53			siHIF1α
miR-30d	100	100	100	27.9562	39.9689	68.44	21.701	49.6025	49.61
pre-miR-30d	100	100	100	10.6606	19.729	78.9271	13.209	86.6808	71.3032
lnc-30d	100	100	100	32.82	54.435	73.48	83.47	75.7118	37.32
ctrl	sip53	siHIF	hypoxia	hypoxia sip53	hypoxia siHIF
100	48.996	90.3987	164.041	88.1066	56.796
100	71.7066	33.3017	168.762	86.4611	46.6557
100	76.213	69.6783	208.558	59.4662	83.3776
100	27.07	58.63	234.27	80.4	70
	CTRL			sip53
MDA-MB-231	100	100	100	46.89	69.28	28.6312
MDA-MB-468	100	100	100	65.4766	84.1121	59.0656
SUM-159PT	100	100	100	34.0614	38.0892	60.4669
Sk-Br3	100	100	100	32.1547	39.7458	47.6624
chip p53
CTRL	sip53	shHIF	Hypoxia	Hypoxia sip53	Hypoxia shHIF	CTRL	sip53	shHIF	Hypoxia	Hypoxia sip53	Hypoxia shHIF
0.0961	0.06019	0.08275	0.14319	0.12043	0.11075	0.04069	0.06708	0.0495	0.05572	0.0512971	0.03373
0.05487	0.03963	0.0505	0.14006	0.09471	0.07062	0.0198575	0.0270601	0.0380064	0.0143913	0.0306556	0.0566695
0.07079	0.04029	0.05522	0.11525	0.07291	0.05691	0.048379	0.00284717	0.00598759	0.0118098	0.0074357	0.0216162
chip HIF
CTRL	sip53	shHIF	Hypoxia	Hypoxia sip53	Hypoxia shHIF	CTRL	sip53	shHIF	Hypoxia	Hypoxia sip53	Hypoxia shHIF
0.01373	0.00801	0.02294	0.12126	0.07824	0.0258	0.009	0.009	0.024	0.008	0.009	0.012
0.04108	0.01967	0.03769	0.11561	0.08644	0.07405	0.019	0.008	0.017	0.024	0.037	0.011
0.04924	0.02731	0.04255	0.17304	0.05377	0.04138	0.005753	0.005821	0.008207	0.004635	0.001819	0.009972
chip h3k9
CTRL	sip53	shHIF	Hypoxia	Hypoxia sip53	Hypoxia shHIF	CTRL	sip53	shHIF	Hypoxia	Hypoxia sip53	Hypoxia shHIF
1.95471	1.49662	2.80976	4.15486	3.57722	4.42602	0.071474	0.0496754	0.0770538	0.0843906	0.0550819	0.0265235
4.02391	3.14998	4.6095	5.15455	3.99969	6.14979	0.003	0.174	0.1	0.122	0.219	0.00453
3.06486	2.72901	3.74686	6.31547	4.02639	5.09422	0.0379993	0.00908566	0.0204305	0.0231444	0.0192395	0.0278622
2.23093	1.07025	3.16917	3.34766	2.91742	2.29929	0.041	0.084	0.075	0.126	0.464	0.548

## Sheet: figure2
s35 quantification 231
CTRL	dy-30d	BFA CTRL	BFA dy-30d
1	0.65754	0.208904	0.245388
1	0.875883	0.294033	0.140482
1	0.511334	0.149268	0.138704
s35 quantification 231
CTRL	sip53	sip53+miR30d	miR-30d	BFA
1	0.853147	1.21864	0.884917	0.36185
1	0.658745	1.61445	1.02416	0.418054
1	0.496502	1.76477	3.17009	0.814993
ssGFP 231
CTRL	sip53	sip53+miR30d	miR-30d	BFA
1	0.503499	1.64774	1.86051	0.0464643
1	0.4344	1.0993	1.47814	0.0501231
1	0.49524	0.823002	0.427243	0.311415
ssGFP 10A
CTRL	shp53	p53 R280K	p53 R280K+ dy30d	BFA
1	1.03708	2.63317	1.23642	0.804807
1	0.347966	1.7775	1.57417	0.129241
1	0.959167	6.01391	0.908485	0.00476059
CTRL	siHIF	Hypoxia	Hypoxia ih30d	bfa
1	0.326439	2.07914	1.24366	0.0238178
1	0.336512	1.73358	0.532504	0.207461
1	0.559263	1.21988	0.334198	0.0368129
1	0.646831	2.42791	0.576323	0.0198287

## Sheet: figure3
10A vesiculated golgi %
CTRL	dy-30d	shp53	shp53 dy-30d	p53R175H	p53R175H dy-30d	p53R273H	p53R273H dy-30d	p53R280K	p53R280K dy-30d
19.8312	19.9052	16.4319	18.3962	39.645	16.0377	33.3333	20.4545	37.7193	9.00901
17.803	18.4874	8.29694	10.2362	20	10.7843	33.5025	8.91089	33.7449	7
15.8996	14.8594	8.89831	15.4185	29.1139	6.53595	25.9615	21.256	49.004	18.0328
12.5	15	29.5	23.5	48	33.5	40.5	34	71.5	50
231 vesiculated golgi %
CTRL	sip53	sip53+ miR-30d	PRIMA-1
43.67	19.67	28	25
31.33	20.33	33	19.33
34.33	22	29.33	27

## Sheet: figure3e 
rush quantification
Minutes	CTRL																				miR-30d
0	1	1	1	1	1	1	1	1	1	1	1	1	1	1	1	1	1	1	1	1	1	1	1	1	1	1	1	1	1	1	1	1	1	1	1	1	1	1	1	1
5	0.796385	0.918448	1.8342	1.04513	1.16312	1.44325	0.93203	0.979943	0.937816	0.558663	0.702845	0.608232	1.06669	0.45203	1.19829	1.04017	1.04189	1.05183	0.988136	1.33872	0.945779	0.796549	1.11362	1.12087	0.977141	1.05478	5.06255	3.10794	1.05624	1.80648	2.66766	2.05441	2.45012	2.14122	0.91297	0.958066	2.62669	1.90662	0.461252	0.818978
10	0.792745	0.948649	2.34435	1.03357	0.882459	1.42947	0.92929	1.03778	0.922212	0.597376	0.569401	0.487856	1.14577	0.462645	1.11723	1.0198	0.985661	1.03657	1.05404	1.32399	0.82516	0.989981	1.01973	1.24689	0.854584	1.23557	5.13356	3.52976	1.239	2.0141	2.89719	2.35585	2.75455	1.89226	1.40948	0.900613	3.09441	1.76838	1.0857	1.07941
15	0.882024	0.911707	1.67113	0.930582	0.896649	1.315	0.880347	0.905992	0.836164	2.26936	0.730517	0.503667	1.04453	2.43948	0.980418	1.00869	0.883918	0.9313	0.963819	1.20549	0.951236	1.26509	1.2055	0.984133	0.981002	0.911164	4.706	3.30831	1.35578	2.07614	2.8143	2.64345	2.84406	3.98239	1.58583	0.964671	2.88344	2.2132	1.24299	1.36952
20	0.80747	0.966613	1.58743	1.05934	1.06422	1.11852	0.927719	1.03411	0.834394	0.579418	0.579819	0.541081	1.08926	0.421491	0.869612	1.05913	0.991793	1.06409	1.00588	1.22666	1.25194	1.0986	1.30508	0.797381	1.26133	0.864197	3.97395	3.47309	1.34058	1.92606	2.89265	2.75618	2.69636	4.54426	1.61955	1.17795	2.59025	3.56614	1.29407	1.36385
25	0.877236	1.05399	1.85956	1.1669	1.42453	1.24851	0.992642	1.13756	0.924611	0.707827	0.575051	0.762868	1.18137	0.503004	0.860518	1.16565	1.36281	1.18048	0.958382	1.40223	1.00757	1.19486	0.926135	0.965549	0.959652	1.06786	4.05824	3.60367	1.50317	1.89035	3.39415	2.73554	2.87576	4.80347	1.60606	1.20714	2.40794	4.01921	1.25067	1.35157
30	0.865895	1.09994	2.51267	1.18421	1.37524	1.34524	1.04864	1.13522	0.942946	0.842309	0.538702	1.09256	1.17984	0.596114	0.945694	1.34278	1.38141	1.19635	1.25342	1.42074	0.960507	1.76609	2.94435	1.18616	0.913309	1.38056	4.10437	3.39032	1.2231	1.44923	3.0117	2.27043	2.61054	3.95791	1.32711	0.989537	2.6819	3.30399	8.81871	1.95364
35	0.801348	1.17997	2.27837	1.27386	1.53588	1.38163	1.09531	1.29416	0.911519	0.958269	0.490792	1.93738	1.26731	0.713554	0.945421	1.41478	1.64516	1.31063	1.3224	1.50152	0.808038	1.75487	3.10723	1.01736	0.815741	1.23867	4.11537	3.55109	1.14331	2.24124	2.68966	2.20418	3.03619	4.31627	1.32844	1.06446	2.58596	3.94889	8.13157	1.86363
40	0.880878	1.05879	2.28732	1.37785	1.78432	1.17586	0.955328	1.27604	0.831668	0.892634	0.562997	4.10812	1.13875	0.677166	0.812794	1.29688	2.81862	1.38375	1.2061	1.48796	0.792639	1.96501	2.71223	2.75815	0.801107	2.02762	4.96635	5.16557	1.53569	3.17001	3.75078	3.15207	4.48847	6.46175	1.89759	1.15105	3.25038	4.26591	11.7508	2.66195
45	0.780548	0.955788	2.60704	1.49654	1.70452	1.50311	0.84015	1.33509	0.81929	1.04456	0.483481	3.67776	1.13711	0.797746	1.09649	1.31272	2.10216	1.53639	1.21677	1.40182	0.943891	2.34162	4.15486	3.2538	0.995095	2.39736	7.93082	5.29877	1.52333	3.10754	2.85834	3.1247	4.55119	6.76567	1.88598	1.20992	4.88833	5.0141	10.9532	2.39312
50	1.04908	0.865009	2.72375	2.5599	1.72898	1.1853	0.718685	2.64882	0.773042	0.98224	1.46636	3.46385	1.21222	0.767611	0.9129	1.25675	3.06327	2.53384	1.15848	1.33603	1.14089	2.23134	5.84035	3.36723	1.16242	2.41163	8.38447	4.85479	1.4388	2.90305	3.33288	2.98526	4.31948	6.57056	1.89598	1.37799	5.33146	6.11162	16.0529	3.84475
55	2.1177	1.35654	2.70751	3.41233	2.04185	1.75128	0.895175	3.58051	0.923017	1.25827	2.6384	4.67494	1.43459	1.06039	1.47852	1.594	2.85064	3.33223	1.42456	1.70811	0.783499	2.18206	4.49917	3.29782	0.852066	2.28632	9.21457	5.16895	1.74542	3.01003	3.55664	3.12371	4.46113	7.03762	1.97999	1.08465	5.951	4.78159	12.9776	2.72619
60	2.1956	1.52102	3.0669	3.30583	1.80646	1.76038	1.5795	3.54509	0.913857	1.23547	2.80211	4.90947	1.38892	1.17678	1.47487	1.62043	3.21282	3.26626	1.45828	1.80161	1.16714	2.58072	6.12038	3.97696	1.30074	2.65333	11.1933	6.23648	1.84407	3.60119	4.30231	3.72211	5.38932	8.36771	2.38471	1.30208	7.28172	5.89766	12.9944	2.71813
65	2.33331	1.86554	2.69393	3.83791	2.07553	2.04961	1.90059	4.15767	1.00272	1.43967	3.18298	5.08026	1.5975	1.34318	1.67909	1.90734	3.03221	3.74434	1.70771	2.06873	1.09455	2.32978	5.51309	3.48892	1.21914	2.35445	9.54381	5.2412	1.57018	2.89313	3.6658	3.25002	4.31364	6.98709	2.04002	1.55414	6.22916	7.28242	15.0458	3.17398
70	2.06022	1.61466	2.83692	3.22366	1.66064	2.04757	1.92327	3.49709	0.819961	1.15297	2.80332	4.5495	1.35094	1.11041	1.60489	1.59674	2.89548	3.14182	1.43182	1.78696	1.16757	2.45645	5.95806	3.71524	1.30992	2.60105	11.351	6.25825	1.75414	3.29617	4.42862	10.274	4.9714	8.08499	6.35042	1.52367	7.55464	7.27385	13.1385	2.7695
75	2.1196	2.03545	2.30283	4.01255	2.00189	1.9393	2.39332	4.29266	0.966336	1.39366	2.90451	4.50274	1.60296	1.34299	1.42975	2.07146	3.20933	3.96252	1.85898	2.30966	0.882813	1.91816	4.62356	3.10012	1.00883	1.98646	12.2777	6.4477	1.84381	3.59363	4.66444	4.01356	5.36225	8.5912	2.65413	1.41936	8.40294	7.09439	12.6675	2.65919
80	2.50842	2.02207	2.93076	3.95473	2.60771	2.1589	2.3888	4.31364	0.980969	1.35012	3.4465	5.00904	1.55279	1.29362	1.5635	2.03128	3.10587	3.90543	1.80495	2.346	1.10326	2.31798	6.6148	3.88975	1.36334	2.36807	13.5437	7.14201	2.03906	3.81077	5.03551	4.34811	5.7224	9.41164	2.96457	1.60274	9.45268	13.1028	15.6312	3.21145
85	2.45096	1.73867	3.53278	3.46082	1.95493	2.13397	2.04998	3.81329	0.855163	1.16776	3.37077	4.86897	1.34771	1.11224	1.5454	1.81981	3.60995	3.40132	1.61952	2.06281	1.1322	2.91637	6.02578	5.01783	1.29573	2.85424	13.9191	7.35472	2.03644	3.69123	5.09214	4.1083	5.53934	9.52193	2.80723	1.53201	9.80012	7.75389	16.1742	3.33375
90	2.11456	1.96462	2.66186	3.70565	1.95493	2.41371	2.30851	4.03782	0.99008	1.26597	2.87387	4.10324	1.46652	1.22228	1.77587	2.03513	0.562184	3.62523	1.83293	2.25783	1.14528	2.48497	5.76037	3.92161	1.31962	2.14451	15.217	7.95147	2.27308	4.07855	5.49906	4.59391	6.09948	10.0511	3.18514	1.71805	10.7628	8.63411	14.1964	2.92254

## Sheet: figure4
mrna expression	CTRL				miR-30d				sip53				sip53 miR-30d
AP2A1	100	100	100	100	58.3517	83.9668	44.2	15.7471	152.452	115.64	164.17	160.526	130.227	100.61	39.7	87.2557
DGKZ	100	100	100	100	58.39	65.01	48.82	21.39	127.27	134.65	113.02	110.37	87	74.21	34.48	92.79
IQCG	100	100	100	100	80.374	69.0046	62.06	46.6	289.418	263.86	238.78	400.02	247.55	222.44	97.79	287.55
PPP3CB	100	100	100	100	56.5351	87.19	32.6	26.0105	172.9	173.57	249.1	169.229	143.51	172.92	61.79	125.612
VPS26B	100	100	100	100	83.71	81.6	80.05	36.89	154.45	129.22	158.1	138.58	92.41	111.04	73.48	99.89
3'utr luc dgk				3'utr luc vps
CTRL	miR30d	mir30d/mut		CTRL	miR30d	mir30d/mut
1	0.53101	1.27453		1	0.559149	1.28106
1	0.735175	1.22862		1	0.604977	0.999573
1	0.784852	1.2103		1	0.501889	1.52227
1	0.690886	1.2318
10A vesiculated golgi %
CTRL	miR-30d	siDGKZ	siVPS26B
23.8764	94.3333	41.0468	76.0355
30.7263	83.6898	41.7417	80.8023
31.6109	80.9264	40.2778	74.1047
s35 quantidfication
CTRL	miR-30d	siDGKZ	siVPS26B	BFA
1	1.43636	1.10973	1.76095	0.264699
1	1.39681	1.39056	1.22598	0.719603
1	1.41864	1.75422	1.7499	0.563257
PKD pearson coefficient
CTRL	sip53	sip53 miR30d	sip53 siDGKZ
0.53	0.26	0.2	0.17
0.38	0.37	0.16	0.15
0.26	0.17	0.3	0.29
0.22	0.29	0.3	0.21
0.35	0.27	0.22	0.34
0.4	0.4	0.37	0.24
0.3	0.38	0.51	0.66
0.31	0.34	0.57	0.59
0.26	0.29	0.22	0.67
0.52	0.44	0.39	0.8
0.44	0.43	0.31	0.6
0.43	0.32	0.69	0.51
0.59	0.39	0.23	0.32
0.67	-0.1	0.15	0.25
0.22	0	0.29	0.15
0.29	0.22	0.48	0.2
0.32	0.01	0.27	0.18
0.9	0.27	0.2	0.41
0.27	0.22	0.51	0.13
0.36	0.26	0.62	0.13
0.21	0.09	0.18	0.35
0.58	0.22	0.37	0.22
0.37	0.26	0.34	0.59
0.25	0.36	0.34	0.26
0.21	0.29	0.31	0.43

## Sheet: figure5
h1299 migration
	CTRL			+ CM 231 CTRL			+ CM 231 sip53			+ CM 231 sip53+ miR30d			+ CM 231 miR30d
CTRL	31.08	25.65	27.18	57.45	48.75	47.6	44.48	33.85	39.13	51.83	40.93	44.85	65.95	49.2	50.88
CTRL			+ CM 231 CTRL			+ CM 231 decoy30d
1	1	1	1.57305	2.44	1.73	1.04892	1.47	1.33
vegf secretion quantification
CTRL	sip53	sip53+ miR-30d	mir-30d
1	0.181648	0.272766	0.671014
1	0.649645	0.885374	0.458465
1	0.460489	0.725128	0.188973
huvec tube formation
CTRL			+ CM CTRL			+CM sip53			+CM sip53 30d			VEGF C+			+CM miR-30d
2.5	1.5	2.25	6.75	6.75	5	2.75	2.75	3.25	5.25	5.75	5.5	11.25	11.5	8	4.5	4.5	4
dextran permeability
HUVEC	+ CM CTRL	+ CM sip53	+ CM sip53 miR-30d	TNF
1	1.13365	0.521125	0.603809
1	2.22982	1.16057	0.73041	1.25687
1	1.19239	0.643662	1.52342	1.4245
1	1.64497	1.39174	1.84954	1.87374
wi38 wound closure %
CTRL	+ CM CT	+ CM sip53	+CM sip53 30d	+ CM 30d
59.97	78.1	52.47	73.65	61.85
39	49.01	38.35	44.39	77.84
59.12	89.01	54.95	70.04	90.48
31.97	58.56	33.91	57	42.26
wb quantification	FN1/GAPDH
	exp1	exp3	exp5
WI-38 CTRL	1	1	1
WI-38 + CM 231 CT	1.53463	1.43366	1.89383
WI-38 + CM 231 sip53	0.618667	0.662737	1.26501
WI-38 + CM 231 sip53 miR-30d	1.98484	1.21536	3.08575
WI-38 + CM 231 miR-30d	3.37987	0.6554	11.9965

## Sheet: figure6
xenograf tumor volume
	DECOY									Controlli
	753	714	731	729	742	715	728	713	717	716	779	778	734	746	745	724	739
7	32	21.4375	13.5	17.9685	13.5	17.9685	27.436	27.436	21.4375	25.92	24.5	62.5	58.19	48.668	83.1875	27.5625	50.625
14	45.5625	92.2625	152.626	48.668	103.566	96.05	83.1875	125.023	83.1875	195.272	165.233	196	234.812	210.938	196	108	137.312
21	85.4769	186.624	171.5	135.42	256	137.312	137.312	157.216	199.344	278.4	321.368	293.12	344.64	335.146	325.125	325.125	380.757
28	222.972	299.539	381.776	376.786	321.368	271.252	272.669	349.639	239.916	475.065	566.5	481.545	523.762	578.812	502.327	559	477.09
35	384.75	542.626	606.375	506	528.007	470.064	500	581.838	514.876
picrosirius staining
CTRL	decoy mir-30d
7.70667	1.331
6.279	1.13933
6.52733	1.30475
3.35233	1.01
3.64467	1.13133
6.01375	0.65625
3.96533	1.61133
6.35433	3.12267
alpha-sma staining
CTRL	decoy mir-30d
43	12.3333
35.3333	3
51	23
34.3333	10.6667
35.6667	20.6667
48.3333	16.3333
38.3333	7
39	17
	11.6667
lung total flux xenograft	DECOY									Controlli
	753	714	731	729	742	715	728	713	717	716	779	778	734	746	745	724	739
1 week
2 weeks	271000	5410000	4000000	477000	39200000	21100000	2960000	10700000	9400000	48800000	18900000	28900000	35900000	35300000	66200000	8470000	2310000
3 weeks	18800000	190000000	125000000	68700000	225000000	268000000	699000	136000000	64700000	4280000	287000000	44200000	75500000	161000000	696000000	356000000	244000000
4 weeks	172500000	952300000	597200000	251200000	1220000000	1085000000	268600000	633500000	3259000	3914000000	2937000000	782400000	838000000	2468000000	85470000	3306000000	822800000
5 weeks	651000000	2600000000	1760000000	1460000000	392000000	117000000	8620000	2090000000	35500000
total flux tail vein	DECOY									Controlli
	781	253	726	722	256	740	725	704	709	751	780	754	723	203	759
1	23800000	16100000	32600000	20400000	28200000	23600000	32400000	27900000	751000	16600000	24800000	18500000	15900000	14100000	18800000
5	46500000	27800000	54200000	54000000	43400000	49200000	49400000	944000	38200000	33400000	29100000	25300000	20000000	29200000	22200000
7	67600000	43700000	49600000	45900000	39200000	40500000	32600000	41700000	959000	65000000	39600000	2120000	66300000	54300000	1240000
10	102000000	15800000	101000000	112000000	94600000	90300000	72500000	1590000	37100000	183000000	105000000	136000000	2890000	118000000	80600000
14	173000000	341000000	199000000	332000000	377000000	360000000	124000000	263000000	99200000	4030000	418000000	189000000	3280000	229000000	227000000
21	633000000	596000000	671000000	20300000	12400000	635000000	12600000	1230000000	523000000	8150000000	3500000000	2150000000	1920000000	3940000000	2570000000
28	2170000000	1040000000	58700000	3130000000	2030000000	1470000000	2750000000	2000000000	24600000	10200000000	16900000000	19100000000	11900000000	13900000000	7640000000
ex vivo lung total flux	DECOY									Controlli
	781	253	726	722	256	740	725	704	709	751	780	754	723	203	759
lungs	7460000000	4140000000	216000000	7600000000	6450000000	5280000000	5650000000	4280000000	237000000	29400000000	40100000000	42900000000	32700000000	55500000000	18700000000
cm	metastasis total body flux
	day 2	day 9	day 16
CTRL	722300	609700	775000
	647400	805900	1367000
	2403000	42630000	2399000
	571500	469900	205000000
	435700	691400	3644000
	719100	1639000	64590000
	1216000	1188000	18190000
IH30d	824500	535900	870900
	804500	762500	10320000
	849900	372100	14250000
	458100	755300	1896000
	602300	611000	796400
	552000	751300	569300
	882800	657800	574100
picrosirius staining			sma staining			ki67 +cell/field			cd31 n vessels			cd31 area
CTRL	IH-30d		CTRL	IH30d		CTRL	IH30d		CTRL	IH30d		CTRL	IH30d
29.0223	9.52233		102.333	27.5		137	113.667		4.25	4		17.934	4.48614
16.7858	3.68233		59.6667	26.6667		216	141		4.25	2		6.99436	4.24856
15.7417	3.298		94.5	29		261	71.6667		4.5	2.66667		7.74506	3.02283
14.1893	13.1977		106.333	14		84.6667	1		5	4.66667		13.8387	4.1519
23.3412	4.674		53	31.25		116.333	126		6	4.66667		4.21952	1.79078
13.4395	2.25667		62.25	23.5		185.333	127.667		5.66667	4.66667		3.13197	4.12515
	10.4727			13.5			1			7.75			3.69802
	4.68133			28.3333			56			3.5			0.869762

## Sheet: figure7
LFS primary fibroblasts relarive Rna expression
miR-30d	DGKZ	VPS26B	miR-30d wtii	DGKZ wt ii	VPS26B	miR-30d q1	DGKZ q1	VPS26B q1	miR-30d q2	DGKZ q2	VPS26B q2
100	100	100	116.6	83.38	108.83	129.7	82.73	61.94	151.05	94.85	93.09
100	100	100	130.1	148.28	120.7	213.9	88.06	69.06	204.7	76.71	72.51
100	100	100	145.4	67.07	123.59	193.26	63.89	64.71	323.8	66.46	92.08
LFS primary fibroblasts vesiculated golgi %
wt p53 I	wt p53 II	273	p53 R248Q I	p53 R248Q II
14.2857	11.5385	13.5593	32.7731	35.8974
22.0183	11.1111	22.6415	42.5926	50.9259
15.0943	11.0092	21.4286	47.2868	57.0312
LFS primary fibroblasts ssGFP quantidfication
wt p53 I	wt p53 II	p53 R248Q I	p53 R248Q I+ Ih-30d	p53 R248Q II	p53 R248Q II + Ih-30d	wt I	p53 R248Q I
0.28029	0.33431	0.784619	0.584243	0.597731	0.356965	0.200494	0.236934
0.261941	0.551667	0.95056	0.261507	0.584507	0.453984	0.194781	0.307246
0.60297	0.287685	0.995752	0.760206	0.827822	0.514428	0.25277	0.130537
mir30d (in P53 high)					mir30d (in P53 low)
0.531801	0.0359403	0.326083	0.113917	0.299834	0.00739942	0.0408023	0.0223543	0.0434027	0.0220706
0.0634793	0.105484	0.34319	0.0949412	0.126963	0.00542416	0.0192595	0.00221204	0.002873	0.00651508
0.115685	0.095787	0.14086	0.113659	0.115685	0.00466282	0.00782697	0.011917	0.0134813	0.0108597
0.0399158	0.0913904	0.201703	0.199479	0.121387	0.0401078	0.00232985	0.00991805	0	0.00940332
0.171898	0.11679	0.174622	0.294682	0.273107	0.0210373	0.0329473	0.0112752	0.0122878	0.00918064
0.108607	0.179369	0.0953284	0.10823	0.137334	0.0297638	0.0572374	0.023505	0.0419632	0.0363225
gm130 signal area
P53 high	P53 low
5.254	0.114
5.45	0.7
2.766	0.186
4.912	0.182
3.52	0.136
1.624	0.11
P53 (in P53 high)						COPB1 (in P53 high)						P53 (in P53 low/negative)						COPB1 (in P53 low/negative)
2.46	3.91	2.69	2.62	2.61		4.95	7.31	5.7	4.73	8.3		0.2	0.51	0.36	0.29	0.39		3.76	3.88	2.77	3.16	1.77
11.69	14.14	9.77	11.17	8.05		22.07	24.04	18.51	22.61	12.92		0.6	0.62	0.7	0.64	0.52		2.35	2.95	2.84	2.7	2.49
12.63	13.9	17.94	14.33	17.76		13.05	11.7	21.54	14.41	25.51		1.4	0.46	0.66	0.38	0.32		0.13	0.46	0.27	1.3	0.17
4.5	5.7	3.91	4.4	4.5		8.27	7.31	7.22	6.58	8.25		0.48	0.59	0.72	0.46	0.48		0.16	0.38	0.45	0.34	0.35
5.04	3.07	6.75	3.44	3.27		7.08	7.42	9.05	4.82	6.47		0.42	0.56	0.45	0.26	0.31		0.1	0.36	0.17	0.1	0.29
11.42	9.46	10.33	13.59	10.5		11.03	11.57	12.72	21.06	12.91		0.18	0.16	0.23	0.19	0.17		0.5	0.26	0.1	0.34	0.21
P53 (in P53 high)						Sec24a (in P53 high)						P53 (in P53 low/negative)						Sec24a (in P53 low/negative)
3.4	9.5	6.59	13.26	9.78		13.91	13.09	16.89	9.55	12.6		0.41	0.24	0.01	0.07	0.33		3.73	5.05	3.17	9.54	1.32
3.48	12.07	8.8	2.84	4.18		16.99	9.59	6.05	15.27	10.49		0.03	0.02	0.03	0.01	0.14		2.62	5.86	1.14	4.31	0.44
12.99	6.9	13.32	17.72	10.05		6.72	6.14	12.14	14.83	7.15		0.09	0.16	0.11	0.06	0.27		2.94	1.99	2.48	2.22	3.48
13.19	10.59	17.76	14.68	15.84		14.97	18.79	9.44	10.04	13.23		0.06	0.01	0.14	0.22	0.11		0.16	1.62	0.36	0.89	0.49
5.76	7.96	4.97	6.13	6.26		18.38	14.66	24.77	26.1	27.22		0.04	0.13	0.02	0.02	0.02		2.11	2.21	2.96	3.29	3.46
1.29	0.72	0.23	0.49	0.41		15.32	23.45	10.13	23.73	20.16		0.01	0.02	0.01	0.01	0.01		3.96	2.3	3.4	1.97	2.43
P53 (in P53 high)						Collagen VIA (in P53 high)						P53 (in P53 low/negative)						Collagen VIA (in P53 low/negative)
6.94	5.09	6.36	4.21	4.28		16.34	14.64	15.61	28.38	19.58		0.03	0.02	0.12	0.1	0.05		6.65	4.79	4.4	6.77	6.78
13.11	12.84	11.48	12.48	8.86		10.6	2.02	2.21	9.19	8.09		0	0.01	0.02	0	0		3.49	5.55	2.54	3.2	9.46
1.16	1	0.91	1.38	2.58		24.94	10.05	11.52	12.48	12.32		0	0	0	0	0		5.47	4.89	7.94	3.01	7.9
7.33	13.74	6.82	7.76	9.33		12.27	8.15	13.78	13.58	9.69		0.03	0.03	0.02	0.04	0.01		6.1	10.78	2.26	10.44	5.14
1.72	2.21	3.13	2.24	2.29		6.82	16.1	11.34	6.27	5.08		0.01	0.07	0.02	0.02	0.02		6.02	6.11	5.18	5.51	7.57
0.39	0.22	0.3	0.24	0.51		6.11	7.25	6.52	4.21	11.05		0	0.02	0	0.01	0.01		4.01	5.46	4.8	5.07	4.91
P53 (in P53 high)						FREM2 (in P53 high)						P53 (in P53 low/negative)						FREM2 (in P53 low/negative)
13.78	14.38	10.92	16.95	15.11		9.63	11.09	8.03	8.6	7.84		0.01	0.02	0.02	0.07	0.01		11.6	11.24	9.37	3.62	9.65
4.78	9.61	5.64	11.57	11.88		12.89	7.29	8.94	12.85	11.42		0.17	0.23	0.33	0.12	0.2		6.19	4.91	4.25	3.85	3.61
2.39	2.17	3.16	4.35	2.43		26.04	21.48	18.38	16.61	15.36		0.06	0.06	0.04	0.05	0.04		5.79	3.61	4	4.37	4.64
5.17	5.46	7.72	5.97	3.58		8.2	9.35	7.96	8.05	10.82		0.01	0.02	0.02	0.01	0.01		8.35	6.98	8.27	8.98	10.82
0.25	0.16	0.26	0.36	0.43		18.82	21.14	20.07	27.15	27.44		0.08	0.08	0.03	0.05	0.04		6.94	4.34	4.15	7.13	13.29
0.84	0.27	0.46	0.18	0.13		4.44	3.83	2.74	6.21	6.27		0.01	0.03	0.01	0.01	0.01		12.54	11.07	10.86	9.99	13.82
P53 (in P53 high)						LamininB3 (in P53 high)						P53 (in P53 low/negative)						LamininB3 (in P53 low/negative)
4.2	4.71	4.85	4.86	5.15	3.04	13.14	9.33	8.69	9.57	17.67	11.44	0.33	0.37	0.02	0.41	0.05	0.01	1.62	2.46	3.54	1.85	0.54	1.67
5.38	6.71	7.04	5.27	5.95	7.47	17.83	7.27	7.24	11.14	6.7	13.04	0.03	0.22	0.39	0.55	0.06	0.05	3.75	1.61	0.28	0.71	1.15	1.31
5.44	2.49	3.23	4.89	6.46	4.27	8.95	6.98	10.79	10.27	11.62	10.19	0.09	0.15	0.02	0.77	0.18	0.42	1.62	0.87	0.58	1.65	0.07	1.77
3.26	7.41	14.92	5.21	5.47	8.93	12.92	2.95	7.82	9.02	17.38	8.81	0.35	0.33	0.01	0.63	0.06	0.16	2.32	1.45	0.53	2.58	1.13	2.84
4.61	6.15	6.27	14.88	4.38	3.39	18.45	3.12	8.05	11.01	17.07	10.7	0.07	0.38	0.51	0.76	0.04	0.06	0.28	0.79	0.69	1.47	0.39	3.95

## Sheet: suppl. fig 1
231 screening	CTRL			sip53			sip53u
miR-17	100	100	100	151.87	70.6	68.62	109.12	46.95	96.28
miR-20a	100	100	100	81.55	71.81	45.95	101.12	38.22	73.92
miR-21	100	100	100	92.5	119.92	116.59	135.92	53.63	37.59
miR-24	100	100	100	127.52	72.02	44.18	101.42	35.5	96.7
miR-25	100	100	100	93.23	98.22	80.32	108.62	51.37	95.05
miR-29b	100	100	100	142.41	88.51	66.34	146.69	49.01	89.2
miR-30c	100	100	100	125.94	93.55	95.07	119.27	32.46	126.38
miR-30d	100	100	100	84.97	55.42	52.71	67.62	30.81	81.32
miR-92	100	100	100	138.05	116.84	86.51	125.01	65.3	156.87
miR-106	100	100	100	140.21	61.83	46.95	84.85	47.65	92.4
miR-107	100	100	100	67.81	49.99	50.63	70.84	33.37	82.29
miR-128	100	100	100	100.13	68.34	67.36	100.58	48.86	94.98
miR-146	100	100	100	80.41	41.26	58.19	62.99	6.49	16.51
miR-181b	100	100	100	103.94	69.58	70.38	90.79	37.82	76.24
miR-191	100	100	100	115.27	81.6	64.75	97.47	50.28	126.04
miR-221	100	100	100	86.04	59.06	54.8	77.71	39.54	99.32
MDA-231	0,5KPa	50KPa
	100	176.56
	100	138.9
	100	140.2
	CTRL				sip53
DU-145	100	100	100		79.82	67.4	83.83
HT-29	100	100	100		33.2	7.72	49.78
Mahlavu	100	100	100		71.05	49.23	56.03
TOV-112D	100	100	100		90.16	45	70.04
	CTRL				sip53
HBL-100	100	100	100		85.29	65.64	106.4
MCF-7	100	100	100		74.97	93.27	175.7
h1299	CTRL	HIF1α
	100	166.186
	100	345.888
	100	242.609
	100	154.632
MDA-MB-231 3d
c	sip53	Hypoxia CTRL	Hypoxia sip53
100	12.16	146.35	14.94
100	19.29	248.62	74.01
100	62.47	144.45	47.04
MDA-231
	CTRL			sip53			siHIF1α
miR-30d	100	100	100	27.9562	39.9689	68.44	21.701	49.6025	49.61
pre-miR-30d	100	100	100	10.6606	19.729	78.9271	13.209	86.6808	71.3032
lnc-30d	100	100	100	32.82	54.435	73.48	83.47	75.7118	37.32
chip p53
CTRL	sip53	shHIF	Hypoxia	Hypoxia sip53	Hypoxia shHIF	CTRL	sip53	shHIF	Hypoxia	Hypoxia sip53	Hypoxia shHIF
0.04072	0.02656	0.04148	0.03539	0.04009	0.04001	0.0255	0.0277	0.0259	0.0275	0.0596	0.0224
0.03119	0.0173	0.03593	0.02604	0.03383	0.03935	0.014	0.0117	0.024	0.0107	0.0339	0.0598
0.03675	0.02754	0.03906	0.07136	0.06393	0.03706	0.045	0.0046	0.0136	0.0167	0.0073	0.0208
chip HIF
CTRL	sip53	shHIF	Hypoxia	Hypoxia sip53	Hypoxia shHIF	CTRL	sip53	shHIF	Hypoxia	Hypoxia sip53	Hypoxia shHIF
0.00528369	0.00837791	0.00863215	0.0105061	0.00982331	0.00896923	0.0103021	0.00645032	0.0134521	0.00991103	0.0107261	0.00516796
0.0139852	0.0175109	0.0211948	0.0105283	0.0236815	0.00762114	0.0162219	0.0158765	0.0150223	0.0157371	0.00589159	0.0214714
0.01834	0.0298	0.02965	0.03748	0.03147	0.02536	0.01669	0.02037	0.0256	0.02949	0.02621	0.02386
chiph3k9
CTRL	sip53	shHIF	Hypoxia	Hypoxia sip53	Hypoxia shHIF	CTRL	sip53	shHIF	Hypoxia	Hypoxia sip53	Hypoxia shHIF
0.86383	0.23212	0.885032	0.796953	0.563642	0.985066	0.228932	0.259988	0.0963257	0.059579	0.0518913	0.0494095
0.207518	0.225099	0.285062	0.240365	0.234098	0.24039	0.0409415	0.121719	0.0615666	0.0645515	0.0241325	0.0131861
0.79774	0.7507	0.89952	0.98365	0.67909	0.85771	0.166	0.317	0.193	0.321	0.347	0.12365
0.70936	0.64957	0.80573	0.8486	0.62705	0.71925	0.1477	0.2743	0.1728	0.2769	0.3205	0.2475

## Sheet: suppl. fig.2
CTRL	shp53	175	175 dy	R280k	280k dy
1	1	0.333333	0.555556	0.2	0.444444
1	0.666667	0.428571	0.666667	0.333333	0.571429
1	1	0.285714	0.5	0.3	0.75
1	0.5	0.285714	0.6	0.428571	0.666667
1	1	0.181818	0.6	0.333333	0.666667
1	1	0.166667	1	0.4	1
1	1	0.333333	0.666667	0.428571	0.666667
1	1	0.285714	0.5	0.333333	0.833333
1	0.75	0.117647	1	0.285714	0.333333
1	1	0	0.8	0.25	0.8
1	1	0.142857	0.571429	0.666667	0.666667
	1		0.6	0.222222	0.444444
	1		1	0.2	0.727273
	1		1		1
	1		0.714286		0.75
	1		0.5
	0.909091		0.636364
	1
	0.833333
	0.666667

[truncated: 6 more sheets: suppl. fig.3 , suppl. fig.4, suppl. fig.5, suppl. fig6, suppl. fig 7, suppl. fig. 8]
